# Supplementary material for: Genome-Wide Identification and Evolution Analysis of R2R3-MYB Gene Family Reveals S6 Subfamily R2R3-MYB Transcription Factors Involved in Anthocyanin Biosynthesis in Carrot
Source: Int J Mol Sci. 2022 Oct 6;23(19):11859. doi: 10.3390/ijms231911859 (PMC9569430; doi:10.3390/ijms231911859)
Supplement: Supplementary file 1 [file ijms-23-11859-s001.zip]

Archive with 4 entries (3 files):
- Supplementary Tables/Supplementary Table S1.xlsx
- Supplementary Tables/Supplementary Table S2.xlsx
- Supplementary Tables/Supplementary Table S3.xlsx
- Supplementary Tables/
