# Supplementary material for: Genome-Wide Identification and Evolution Analysis of R2R3-MYB Gene Family Reveals S6 Subfamily R2R3-MYB Transcription Factors Involved in Anthocyanin Biosynthesis in Carrot
Source: Int J Mol Sci. 2022 Oct 6;23(19):11859. doi: 10.3390/ijms231911859 (PMC9569430; doi:10.3390/ijms231911859)
Supplement: Supplementary file 1 [file ijms-23-11859-s001.zip › Supplementary Tables/Supplementary Table S1.xlsx]

## Sheet: Sheet1
Supplementary Table S1. The sequence information of R2R3-MYB TFs in carrot and A. thaliana identified in this study.
Gene ID	Sequence
DCAR_030745	MGRAPCCEKMGLKKGPWSSEEDQILISFIQQNGHGNWRALPKLAGLLRCGKSCRLRWINYLRPDIKRGNFSKEEEETIIELHQKLGNKWAAIAAKLPGRTDNEIKNVWHTHLKKKLKNYDQVKNESNVKMQVESENRRNSPQHSTSELSSVTDSSAKAKCVIKSEQNTELSESSKIPEIDASFWSEEFTINNQDKGVPGIIEEFQESGNVDAEMDFWCNLFSGAEDFKDLPEF
DCAR_011083	MGRSPCCDKVGLKKGPWTPEEDQKLLAYIEEHGHGSWRALPSKAGLQRCGKSCRLRWTNYLRPDIKRGKFSLQEEQTIIQLHALLGNRWSAIATHLPKRTDNEIKNYWNTHLKKRLTKMGIDPVTHKPKNDAILSSHDGHLKSTANLSHMAQWESARLEAEARLVRQSKLRSNSPPPITTTTTTTLNKPMAPPPLCVDILKAWNGAWASNNGIGHHESPTSTTVSYNITNAVENNASFKEEGNIEDDGKRLVSEFKQGIENAISGLSDVPILPMEIAWPTQESLIRVDHDDDITENINDQHVPSGNFVENFTDLLLNNSGKADRSPSDGDQESCDIAGAPLPMGSASGYFEDNKNYWNSILNLVNSSPSHSPMF
DCAR_028315	MGRSPCCSKVGLNKGAWTTAEDKILTDFIHLHGEGGWRNLPKRAGLKRCGKSCRLRWLNYLRPDIKRGNISDDEEDLIIRLHKLLGNRWSLIAGRLPGRTDNEIKNYWNTTLRKKAHDNHTTSAAASPKTPTKQCNNKKTKKHKKKREKSEPIKPEIKANASDVRAKAALDEADHQLITSTSTMEPLVQPALQNKTTDQSSDLVPGVDSSDMCLTDFLNYDFSGLLNTDINHQDYDMESASPCSSSEKPIMQILEEFWNAEEPCLVSNSNLYFTSLSECLVGDWLA
DCAR_015002	MGRAPCCDKASVKRGPWSPEEDQKLKDYIEKHGTGGNWIALPQKAGLRRCGKSCRLRWLNYLRPNIKHGEFSDDEDRIICTLFANIGSRWSIIAGQLPGRTDNDIKNYWNTKLKKKLLMSSLMLPNPFVRPPNNINNYQQYLFSSPSPSSYSSPLPPTLRLCDNNYPTLGASRSFTSEGFSNISTTLFNIQPQDQVLGSMQNYQEKESPLIMFGGAGDDQQAASSSSYDEQFMMFSNCGMNSIADEQKQVNLGVSSGDHEIVSNVLDQYNMSCVEEIKQLISTNNLSCNSNLSFFVDENKTVRSEEEKVLMYY
DCAR_024737	MGRSPCCSKVGLNKGAWTSGEDKILADFIHLHGEGRWRNLPKRAGLKRCGKSCRLRWLNYLRPDIKRGNISSDEQDLIIRLHRLLGNRWSLIAGRLPGRTDNEIKNYWNTTLRKKTHVNQTASTSASPPPKSSRTKQCSTDKKRKKKDKKNVESTHQNVASSQVTHHSLITPPKSDHHPTLMDTTSPEPLAAQNLMPKQDSSSNGQSLDLVPDVDSSDMGFKELLDFDFSGLLDTNNDDQRDSEIETTSLISLNENPLMDVLVDEFWSAVEEPNLAACNPFNQYFASESDFLGDWLA
DCAR_000385	MHPKALKSSSNPLKLRKGAWGSDEDALLRKCIEKYGEGKWHLVPRRAGLNRCRKSCRLRWLNYLRPTIKRGDFAADEVDLMMRLHKLLGNRWSLIAGRLPGRTANDVKNFWNTNVQKKLTTSSNHGQTEVVKAQEVVNKNQTSNAGTSAATTHVVVKPLPRTLSKGTSVPCYNPNAIGHKLSPWPGGMVYNKISSSNNNNNSCMAMNKTLSPAAALPDQDGTEWWKNLFAEIGIQGQEEGSLEGHLVASSSGSENLEAERGLIRKMDESFAPATEAGLVGDDGRSCWSDIWDLLNLDYS
DCAR_010745	MIKSTGNPLKVRKGAWGSDEDALLRKCIDKYGEGKWHLVPRRAGLNRCRKSCRLRWLNYLRPTIKRGDFAADEVDLMVRLHKLLGNRWSLIAGRLPGRTANDVKNFWNTNFHKKLTTTSYHGQKQVVEEEELINRKQTSSATTSNASTHEVLKPLPRTLSKGASIPCCNLNTHCDMHSPLPGEIIYDKISGNDINNNDNNNSNIIINKIKSPATPLQDQDGIEWWKDIFAEIGTQGPEEGSLEGLLMASSGGLKTLDAESGLIWKKDESFDPATATTALPDEDVRSCWSDIWDLLNQDYS
DCAR_010746	MHSKGMKITGKPLKVRKGAWGSDEDALLRKCIEKYGEGKWHLVPRRAGLNRCRKSCRLRWLNYLRPTIKRGDFDADEVDLMVRLHRLLGNRWSLIAGRLPGRTANDVKNFWNTNFQKKLATTSYHGQKQVVEGEELINRKQTCSATTHEVVKPLPRTLSKGASVPCCNLNTHCDMHSPLPGEIIYDKISSSNINNDNNNNIIINKITSPGTPLQDQDGIEWWKDIFAEIGTQGQEEGSLEGQLMASSGGLKNLEAESGLIWKKDESFDPATATTALPDEDVRSCWSDILDLLNQDYS
DCAR_008994	MSYSRGMKSAGNAASKLRKGAWDFEEDALLRKCIEKYGEGKWHLVPQRAGLNRCRKSCRLRWLNYLRPTIKRGEFSEDEVDLMMRLHRLLGNRWSLIGGRLPGRTANDVKNYWNTNIQKKLTTGSNQKEVAIREEIVQRKQDGNVAATSTSDRATTVIKPLPRMLSKGTSLPCYNLNLKNRVSFGLNDKTLQNNNNENNKKPSLPAMLPLNDEGNETLTPDEDGTEWWKNLFAEIDIDGQEQDSSQGLLMASSSGLENADADIDLMRKTDKSTTAIMEFSDDLSDIWDLLDPPDYIWLSRL
DCAR_020937	MEPFNISFSVHTSSDSSSSDSSSSCTKAPGNVDKGEKIRGPWSAEEDKILSQLVERFGAKNWSLISKYIKGRSGKSCRLRWCNQLSPDVQHRPFSQAEDEMILAAHEKYGNRWATIARLLPGRTDNAVKNHWNSTLKRRRQGNNENEQNRSSEDEAREVANAMDVGNVECGASGSGDMNVDPNEVDPMTVLTLAPPGSSSGGLPEQRGDR
DCAR_019472	MEPFSLCLSTNTSSDSSSSDSSLNGAKAPRDVNKPEKIKGPWSAEEDRILTRLVERFGARNWSLISKYIKGRSGKSCRLRWCNQLSPDVQHRPFSQDEDETILAAHQKYGNRWATIARLLPGRTDNAVKNHWNSTLKRRQLDSVQTRFNENETNDVQINRGDSKCGVSGSLDMNVGPDEIDPMTTLTLAPPGMGSGSDRGGENGPEVFWDVMRNVIAREVRDYVTTSFQEGSGYR
DCAR_010853	MSNTKRDVDRIKGPWSPEEDDLLQQLVQKHGPRNWSLISKSISGRSGKSCRLRWCNQLSPQVEHRAFTPEEDDTIIRAHARFGNKWATIARLLSGRTDNAIKNHWNSTLKRKSSSMGADDFAHFQQPLKRSVSAGSGVPVSGLYLSPGSPSGSDVSDSGLSRLYRPVARAAGVFGAQVETANTPVCVNDPPTSLSLSLPGIGVDLNEHSNRVSEPTHVIEPMEVVAATPSPVAVVQQNPFSMASVLKKPPLSHVPTSREKAEFVKETAGEEKEKPFVAFNAEFMGVMQEMIRKEVRNYMAGQQHQTAIGIGMHSE
DCAR_001079	MGRSPCCEKAHTNKGAWTKEEDQRLVNYIRLHGEGCWRSLPTSAGLLRCGKSCRLRWINYLRPDLKRGNFTEDEDELIIKLHSLLGNKWSLIAARLPGRTDNEIKNYWNTHIKRKLISRGLDPQNHRPFDSTAATPTASAIAITSLDFRKNTSNSTVPSKILPSQSLVPLQNNQLNSIYKFKTESLEEGNCSSSTTEETQEYFRKEQNKPVLDLELSIGLPMTRTDQKTESVWPELRTVKPPTQAAPRMCLCWQLGFQNKAGEFCSNCRSTTAFYSYC
DCAR_021988	MDRTKGPWSAEEDELLTKLVDEHGARNWTVIGNSIPGRSGKSCRLRWCNQLSPEVKHRAFTAEEDDIIFKAHAQYGNKWATIARLLNGRTDNAVKNHWNSTLKRKFVSSPGSEERSCRVMKRSESVSDKNGSEISDSCNSEDWNAGKEKAFVMEPPTALTLSLPGTGTDYYDIKEKRGEKNGEGVVRVSEDVVNVMKEMIKVEVRNYFEKEGGVRNAGVKRIGIN
DCAR_003163	MGRSPCCEKAHTNKGAWTKEEDDRLIAYIRSHGEGCWRSLPKAAGLLRCGKSCRLRWINYLRPDLKRGNFTEEEDELIIKLHSLLGNKWSLIAGRLPGRTDNEIKNYWNTHIRRKLLNRGIDPTTHRPMNETNCAQEITTISFGSGAAAVNMKEEQQEEEDHKLMMIKSSYVFQENDEKMVMERCPDLNLDLKISPPHPHQTDALKTGGRNRGLCFACSLGLQNSKDCSCNSNNGTSSSNNGTSGYDFLGLKAGGVLDYRSLEMK
DCAR_025451	MSCNSGSEQGWRKGPWTPEEDKLLSEYINLHGDGRWSSVSKYSGLNRSGKSCRLRWVNYLRPGLKKGNLTPQEEGIIIELHALWGNKWSTIARYLPGRTDNEIKNYWRTHFKIKTRPYQKQARRRAEGHGMPNNSIQQTAENVHFMKNDIPATQDDDHGEVNITEKVDITTPPQGNQEMGFAHPNMTNYYPSSSPMINYYINQEIASCSDTITLDDLWGSFWNLDDPHTGIRC
DCAR_004151	MGRSPCCDKNGLKKGPWTTEEDQKLVDYINKNGYGNWRTLPKNAGLERCGKSCRLRWTNYLRPDIKRGRFSLEEEEAIIQLHSVLGNKWSTIAARLPGRTDNEIKNYWNTHIRKRLLRMGIDPVTHNPRLDLLDLSSMLTPSLYNSPQLNISRLLDVQSLVNPELLRLATSLFSSSHHRENQNFLLQNLLERNLNSTHNHVTNDQIFMPPLTQPAEVQNFQNCVPFSNDAQLTDPQFSSQLQDWQCNETANNNYVDLQNYDYYGSDQSFNVDHLKSENLNFLSNNSNNMISLTNLSTPVSSPRNINSTSTIGEDEREGYSISSMMKFQFPDNLDVTCFM
DCAR_013494	MVLQNIQSGGGGNKNMCLDLNFEPSPELSLSREEAAYFGRSDSMDVLQEGSFRRVGDGGGVVDGGVQVRGEERRNGAHHVKLCARGHWRPHEDAQLKELVSHYGPQNWNLIAEKLPGRSGKSCRLRWFNQLDPRINRKAFNEEEEERLVAAHRIYGNKWALIAKLFPGRTDNSVKNHWHVIMARLQRDQNSIHRRRNNNASSSTTTIVPAQTFSLGGGITTAPIPANQYDQEMVNIGTVNACSGTTFVSTNKNIITACSNDSATISTNTISASTGDESAASTCTNLSLNHEFPVSVSRFSAPNHFLSRFSPRILAPHQPFSWSHLGLHSLSAAENVENDANKKVLIGAEEFKTNSNDSNSDVVSASVLVSVSTATDSIGNYRRIQNNLSYKDAKMYEQE…
DCAR_018196	MGRLPCCEKGVKKGAWTAEEDKILVDYISKNGHGTWRSVPKNAGLLRCGKSCRLRWTNYLRSDIKRGPFTPEEENTIIRLHGELGNRWASIASHLEGRTDNEIKNFWNTHLRKKLNKTQNTNLLTGQPSLSSSKKMDLKTESPSTSHMVQWESARVEAETRFSLSSSLAVPPPKVEHQSDYFLKLWNSEVGESFRKIKKEPEMTFQQPKQEMCSPSKVESVSVITTQAEGAGATLPLRDMADNGKEMQLITPDNENDIVGSISSGSYELNSCSDAALDLLLDIPGGNYMDFLQEDNYDVSLYLQSLM
DCAR_014214	MGRSPCCDETGLKKGPWTPEEDQKLAKHIQNHGHGSWRALPKLAGLNRCGKSCRLRWTNYLRPDIKRGKFSEEEEQTILNLHSILGNKWSAIATNLPGRTDNEIKNFWNTHLKKKLIQMGFDPMTHRPRTDIFASLPHLIALANLKELMDQHSWEEVQAARLQTEAAQMAKLQYLQLLLQPPNLNSPSFSNSNNMINHDIETYNLLASLSSLNKDNHVTLPQANASTDPILQSCSDNQDMINELQMPFSHMPDLQIPGNLSSPCASTPPLAAPLVTESSISNTGDACSTSSYGGPTTSYWSELFLEDPLFNSLA
DCAR_000843	MGRQPCCDKLGVKKGPWTADEDKKLISFILTNGQCCWRAVPKLAGLRRCGKSCRLRWTNYLRPDLKRGLLTDAEEQLVIDLHARLGNRWSKIAGRLPGRTDNEIKNHWNTHIKKKLIKMGIDPVTHEPLQKEETNSQVENLSQQFQSPAETEHQVPPVQHTNDMASSETSCTPTDQNSSGDESNSLSAICDQIDDSLISYLFEDDTPGLVDAPWEFSAVAKENFNKVDMVLPSWDESCPWLLDCQDFGIQDFGFDCFNDIEMNMLNQLDVKNDQTS
DCAR_028146	MGRSPCCDKNGLKKGPWTPEEDQKLMDYIQKNGYGNWRTLPKNAGLQRCGKSCRLRWTNYLRPDIKRGKFSLEEEEAIIQLHSVLGNKWSTIAARLPGRTDNEIKNYWNTSIRKKLLRNGIDPVTHNPRLDLLDLSTFFTSNLYNSPQFMNFLSASRSLGPNPNPLTTDNFLPSTYQNLDNFVSTEDRISNLDNASLQPSPAQELVQFSNELIEPNADQFTSFSTTGLNEWQCSEMGSNVNYGYYGSGQENSGFGSNSSHNNMSYTSVMSTPQSASPLNLNSTEDEREMNMFNFQDVFIRY
DCAR_021695	MDRKAQQQQQQQLDVEVRKGPWTMEEDLILINYIANHGEGVWNSLAKSAGLKRTGKSCRLRWLNYLRPDVRRGNITPEEQLLIMELHAKWGNRWSKIAKHLPGRTDNEIKNFWRTRIQKHMKQADQQNFSTGQSSNSEHIMWTNDNQASSSHLASGAPQDHAMENYSPPSYPVNMDTGAALPPPSFPADQSNENMWNVEDFWSIHLLNND
DCAR_020645	MQRLNTSGGVNMCQDLNFDPSSLDPQAALSMEYLGLRDAGMGRFQMSNRVTHAVLNEAQNENLLLNQQQHINADEDEDTEHRRNIGGHTKLCSRGHWRPHEDDRLKDLVAHYGPQNWNLIAEKLQGRSGKSCRLRWFNQLDPKINRRAFSKEEEERLLGAHRMYGNKWALIARLFPGRTDNAVKNHWHVIMARVHREQNSIYRRRKPQLSFTHDNNTHVIPTLNQHDPHQILHNKTPSEYSTDVSSNTNINNVGIHYYNKEDQYSAASTCTNLSLKLPTASLSRFSPAHYHQHQPLFGSFMGACTSSGDEVSKGMAMATLAAGGKGAVYEQCGGANSEDSNSEVVSVYATDSVANNNAVNLYNYMMYHGEVDQYDRKQKKIHFIDFLGVGGG
DCAR_002297	MAENMGWGVVEEGWRKGPWTAEEDRLLTEYVKLHGEGRWNSVARLQGLKRNGKSCRLRWVNYLRPDLKRGQITPHEENIIIELHARWGNRWSTIARSLPGRTDNEIKNYWRTHFKKKSKVSPGDGAKSKARVLRRQQFQQQQLLLQQQQKQYEVDMKRVMSNLQDGSQERMPSLPLQQLMMKPQDSMGSSNSYPHTGDHDQENGHSSMAMISFNGYASVAESSNEQDIFWDGSLWNLDDFQGNYSAVSAATRATLQSLATPLF
DCAR_026970	MSGIKGEEEMMIKEEVRRGPWSVEEDFTLMNYISLHGEGRWNSLARSAGLNRTGKSCRLRWLNYLRPDVRRGNITLEEQLLILQLHSRYGNRWSKIAQCLPGRTDNEIKNYWRTRVQKHAKQLKCDVNSKQFKDAVHYLWMPRLVERIEAASVTSARSSTASVTSARSSTASVSANTYSTNNIGSSTDQVKMMPGTVVPNNSLQFLQPNNSGFTPENSCTTTTASSDSFGISQVSTVSDLTEYSCYNNYPPPPATNQQDFTESLISPSGYLNKGLYVDAIEQNNPLMACSEDLLDSFWDVEDIWDVYRSI
DCAR_016147	MGHHSCCNKQKVKRGLWSPEEDEKLVAYITSYGHGCWSSVPKLAGLQRCGKSCRLRWINYLRPDLKRGSFSPQEAALIIDLHTILGNRWAQIAKHLPGRTDNEVKNFWNSSIKKKLISHDISNKLPPSSTSYLNLPNTTFHDNVILNTSLNPNLPEFSFNSNINYPHVLDDNPDPLYLPSTPSSLTLQAGFDHHGDNDANRDYLHKLERMMIPNYSFDDTNFSLNIPVVPSVPLAQLNYFSTSYHDHDYNANQNQKQKKSHDHDHPSAFGYQPQILDNLDLLDHGHSKHEATNFMARKMKNVPSSSSTYCHDANALMVPKLCHEEIINMPPLSSTIHSGSSTTLAASQMEYSNIDTTTVILSSAASSSSSLKLSPASFVVNLGGLPPNSWPGTPNKT
DCAR_016551	MGRPPCSEKKGIKKGPWTPEEDIILVSYIQEHGPGNWRAVPTNTGLLRCSKSCRLRWTNYLRPGIKRGNFTEQEEKMIIHLQALLGNRWAAIASYLPQRTDNDIKNYWNTHLKKKLLKSQGCVGDDHNETSGANSEASSSGSKGQWERRLQTDIHMAKQALCEALSLDKSPATSTTTTSTTATASPAASVQAPAPPNSSVAPPVQTSSASYASNTDNIARLLQGWMKRSPNSSTSSQDHQTNSSDMTTGHEYSNSINNNNNYHQIGSTSAAGYSSASEGQTPEHRIARGRGGMESLYNIYNNSSAKYSSPAEVSMDDAANFRMENNVNNGLFMLQDHDEDKQNVNNSASLYHHQQQLRQVPSLTLIEKWLLDDVTAATPRPGPDNLMMNIF
DCAR_025383	MGRSPCCDKLGLKKGPWTPEEDQKLLAYIEEHGHGSWRALPSKAGLQRCGKSCRLRWTNYLRPDIKRGKFSLQEEQTIIQLHALLGNRWSAIATHLANRTDNEIKNYWNTHLKKRLTKMGIDPVTHKPINDSILSSNKGTSKNTANLSHITQWESARLEAEARLVRQSRLRSSSELKSQEFPLSPLIPVSKLAMPPMPSLPTLDKLKTLNGIWSKPVSAAGSSCGSEVESPKSIVNYSGTGMGESSTSFVELMRNSSGSCEDGIMKDGTEEEWGGLRSLINPMDTWSSESLRLGYDNVHVSSENFGDKFTDLLTNNYNSGDWSYFEGNGESDNGGDETNKNYWTSVLDMVVTSPSHNVVNSCASDSPVL
DCAR_030770	MTENMGWGVLEAQGWRKGPWTSEEDRLLIEYVKLHGEGRWNSVARLQGLKRNGKSCRLRWVNYLRPDLKRGQITPNEESVIIELHARWGNRWSTIARSLPGRTDNEIKNYWRTHFKKKTKVSPSDANKSKARMLKRQQFQQQQLLLQQQQQYEVDMQRIMSNLRDQTEVPIPSLPQHQLMMKPQDSVASSNNCTQTVNSDQGRYDYSSMTMVSHFNDCASVAESSSDQDFFWDGNLWNLDDIQGNFSEVPAANRAAAPLQDFNSSPFMLFNCY
DCAR_031008	MANKSAAHVFPIYATNADTTSATYSCSSSKPPLCSPSSMRMIFSDMDALSINTPKSSFEYENGRTSHFSDLLGKKTYTSRNKFEDSHIHITDLHVGSDQGRVVLHESSSSDGTNIDLNDSCGQSKLCSRGHWRPAEDSKLKDLVALYGPQNWNLIAEQLEGRSGKSCRLRWFNQLDPRINRRAFNEEEEERLMAAHRLYGNKWALIARLFPGRTDNAVKNHWHVIMARKYREQSSAYRRRKMGQTAFSTGSEPLASQPCHNNTNVVNNIREFGRNLSASSSSYGSPHMATMSNTPINPPYTAFYSPGHKSTYFYPSQQQCHPPIMMMNSNAVQQSHSNYHKPELEAMAATPRPAFQDFPISHHEQCYTSSASVMEEEDRYRKGNQFEIINAPPFIDFLG…
DCAR_011130	MGRPPCCDKMGVKKGPWTPEEDIMLVSYVQEHGPGNWRAVPTNTGLRRCSKSCRLRWTNYLRPGIRRGDFTADEEKMIIQLQDLLGNKWAAIASYLPERTDNDIKNYWNTHLKKKLKKLEDSTNSDEGRACLATEENTLISSYSHSISRGQWERRLQTDIHLAKQALNDALSLDQKPMIIPPPNPSHHEAASTSSQLYASSTENIAKLLKGWMKNSPQMSCSSTTVTTQHSAVQKNIQDAHVTDYSTSSEGTDQSKSNGIDLSQAFDSLFGFETLDSSSNISDFSTKSHNNNMSPEEASTFFNNERKPDLSSLVPFSMFENWLFDDGAHNKLGLTSNFSFDDI
DCAR_017600	MGRIPCCEKDNVKRGQWTPEEDNKLSSYIAQYGTRNWRLIPKNAGLQRCGKSCRLRWTNYLRPDLNHSQFTADEEHAIVKLHSVVGNRWSLIAAQLPGRTDNDVKNHWNTKIKKKLSGMGIDPVTHKPFSHLMAEIATTLAPPQVANLAEAALGCFKDEMFHLLTKKRIDFQLQQPGAAAYLNDNSAADFNSTKQEAKNDIINRIRPWDPEGATSASFGFPASLSGFHCGASSFGNEADGSPWSQCSGSPCPGGDEQGRLLKDDKRERCQGKQIRHGSNIYNSDSVLWDLPSDDLMNPVV
DCAR_005659	MGRQPCCDKLGVKKGPWTAEEDKKLIDFILRNGQCCWRAVPKLAGLRRCGKSCRLRWTNYLRPDLKRGLLTEAEEQLVIDLHARLGNRWSKIAGRMPGRTDNEIKNHWNTHIKKKLIKMGIDPVTHKPLHTEETASQTETLSRCLESSAPVENQEILMQQTNIMAGSEQKTNVMASSENQTNGRACSENSSSPADQNSSGDESNSLSAICDQIDDSLINYLFEDEMTPELDHSSWDLSLATENFSKVELPPSWDETCNWLLDCQDFGIQDFGFNYFTDVEMTMFNHIDVKSN
DCAR_018481	MVRAPCCEKMGLKKGPWTRDEDQILINHVTLHGHDNWRALPKQAGLLRCGKSCRLRWTNYLRPDIKRGNFSQEEEETIINLHEVLGNRWSAIAASLPGRTDNEIKNVWHTHLKKRINKVPKTTAPTSHNAEQSSDLKFTSPSRFQVKDDISQQNSPQQQSSMTTSSAEDNTSAEPLTDFLEVDDSFWSEVFSSENSSDTSEFLADNGGTATSGFNGDDFHLQFPEFDNDHMNRDIMDNFWYDMLTNSSGPLPEF
DCAR_006004	MAQDEVRKGPWTEHEDVQLAFYVNLFGDRRWDFIAKVSGLKRTGKSCRLRWVNYLHPGLKRGKMTPQEERLVVELQSKWGNRWSRIARKLPGRTDNEIKNYWRTYMRKEAQEKKKSMPSSPSHSNCSSSISSSSLDPAADSKPIPNTMERNFFDTGGLDEGYSMDEIWNDIDLSPEENVKPVYGGFNDEILASPIWDYCPDSLWSTDQEDSKTILPTSEPYHSWFGQGSAFFTEHL
DCAR_016554	MGRPPCSEKKGVKKGPWTPEEDIILVSYIQEHGPGNWRAVPTNTGLLRCSKSCRLRWTNYLRPGIKRGSFSDQEEKMIIHLQALLGNRWAAIASYLPQRTDNDIKNYWNTHLKKKLSKSEGHGVGHDDNEHDLNGVSSDSSSSGAPKGQWERALQTDIHMAKAALCEALCLDKSPITTTTLASQAPNFTRASPVQSSPTYASSADNIARLLQNWTRKSPNSWSPEITTCHDQYNSNSFNNYHQVGSTSTGSPSSGFGSLYNNFNYSMNNSSSTDVSMDDAANFTTQSKHDKGKLMLQDYDVTKPIVKNNSSHYDHQQVHEHEELPPLTLLEKWLFDDVTMAAPPQDDLMMNMF
DCAR_010532	MGRSPGYEESGVKKGPWTPEEDEKLMNYIQMHGHGSWRALPKLAGLNRCGKSCRLRWTNYLRPDIKRGKFSNEEEQTIINLHSVLGNKWSAIALRLPGRTDNEIKNFWNTHLKKKLLQMGIDPVTHRPRTDHLDILANLPHLLAAANNLNMSPVNPWDFNAFRSQISDVAQLAKLQLMQNLLQVLSPNATPLVPSTSRTLPNQDYPLNDFFIHNNPQSFQGTMVQNSVAPNTPANVMTNSECLNRGNDFYQHLSASKTSFQDTVDHHQLSTTSCPDIGKHLSSDSLPALIPASPERPARDQTGFILETSGGSRNSSSNCTNFDDFGDQLMYDGASDQAYWKDFIDQASSSSQWPILS
DCAR_020809	MQDQKMRKGPWFEEEDQRLTAIVRLLGERRWDALANASGLGRSGKSCRLRWMNYLRPNLKHGRISEDEEKLILQLHQQWGNKWSRIARKLPGRTDNEIKNYWRSRLRREYQVQGQEEAEQQLTVSNCEGIAQSIGTRDCILEKDEISESSFESSDTLQLLDYAIMRSPYENRVSEWFAEWSSDENIDGVKHNLDYCSADSCYCSSLLWNMD
DCAR_023650	MPANELSSCGEEGSELRRGPWTFEEDSKLIRYITCHGEGRWNLLANSSGLRRTGKSCRLRWLNYLKPDIKRGNLTPQEQLLILELHSKWGNRWSKIAAHLPGRTDNEIKNYWRTRVQKQARQLKINSNSKKFIEALQHFWMPRLLEKMEQNSAQPSLLSSPSTKETENSESGSKLTNSIAIGSSSQNSMAILEQTKSSDYENPLENNSYHVDSTGFAKESFRELDISDLESNEFSFSDCQMAKVDWTNDIAGAFWDIGESWEFLK
DCAR_012971	MGRSPCCDKNGLKKGPWTQEEDSKLMQYIQTHGPGNWRILPKNAGLQRCGKSCRLRWTNYLRPDIKRGGFSFEEEETIIQLHSVLGNKWSAIAGRLPGRTDNEIKNYWNTHIRKRLLDMGLDPVTHAPRLDFLNLSTILGSAQLNVANLLGLQNIVNPELVLRLANLLSSGHNQNLQLLNQANLLQTPVQDMSSIINQAQIMEQNLVNYQNSEENFQTPLVQQNYGQYGINDQARGNASMMPQMMNGSQGGFDFDSLVSNTNTTTTTNTPLSSAVPTPLTSSSTFINGSSTEDEKDSFCSNMFKFEIPESLNFDDFM
DCAR_026973	MNVKGEEDHEEMMKMEELRRGPWTVEEDFSLINYISLHGEGRWNSLARAAGLKRTGKSCRLRWLNYLRPDVRRGNITLEEQLLILELHSRWGNSWSKIAQHLPGRTDNEIKNYWRTRVQKHAKQLKCDVNSKKFKDTMRYLWMPRLAERIQAHSSATIVSNIANITESASTALNYNTNTTHNITESPQVTIPQAQATSNTICSSSNATSFSSDSPISDFAHDYPNHGTDDFQAHIDTDHLGFIESLISPSGYYHQDLNFQAMEQNTEWMSGDLADNLWNVEDIWSLQQQFNY
DCAR_011175	MGRPPCCDKSNVKKGPWTPEEDAKVLAYVANHGIGNWTLVPEKAGLNRCGKSCRLRWTNYLRPDLKHDAFTPQEENHILVLHQAVGSRWSLIAKHLPGRTDNDVKNHWNTKLRKKLMKMGIDPVTHKPISQILTDFGNISPFPNSRNHVDPLNGFANNFMSNSEASVVTTDYAIPPMLNTTMLEQVQDNHFGNNYVWENAEASFQAKTQEISSPLKSLASCHVTELSSPQSLPWKSSQLQPMQSSSSGWNDFLLNDLSLLTDLEQQEEPKSNGIIAPSSCPSVPVQNEKCENNFSEGSSSSAVDSFVDSILNQDKELQSEYPQIFSDGYFNY
DCAR_006918	MKRKPCCEKEGLKRGPWTSDEDEALVQFIDKNGPGNWRALPKLAGLLRCGKSCRLRWINYLRPDIKRGPFTPEDEKLVIQLHGMLGNRWAAIASQLPGRTDNEIKNLWNTHLKKRLISKGIDPQTHEPCTSVNGLQPRPSASPSTRHMAQWETARLEAESRLSKETTLLIQLPDGKTENDYFLRMWNSEVGESFRNLNKSGAEISACQSPFSQASSSTKNGSVSGTTAEVCHSAAEYTLVKMENTKPNTDYFTARSYSSSTDELEDPASTLQLLWDYPGSDDMSFLEGHTYNYDIYPGFPSGDISLSNSDY
DCAR_030443	MDSKSGIYSEEVAEMIMNNCDDQEEETRIEDLRRGPWTAEEDFALMNYISHHGEGRWNSLARSAGLKRTGKSCRLRWLNYLRPDVRRGNITLEEQLLILELHSRWGNRWSKIAQHLPGRTDNEIKNYWRTRVQKHAKQLKCDVNSKQFKDTMRYLWMPRLVERIQAAASGTSSTAIATSGDSTFGMATEASCYDIDTINNISSVPSHFPSQVTMMQQPNNMMCDNLESIVIQSTTNNSSSLTPENSSTTASSESYGRSQVSTVSDITDCYNCPSLNLNPNQDYFFPDQLGFADTLISPMGYYNQSFGYQSMEQKTRNPWMDSGELSDNLWSVEDIWLLNQKLNNNI
DCAR_003717	MGRRPCCSKEGLNRGAWTVSEDTVLTAYVQEHGEGNWRNLPSRAGLKRCGKSCRLRWLNYLRPDIKRGNISEDEEDLIIRLHKLLGNRWSLIAGRLPGRTDNEIKNYWNSTLSKKAQGMLRKSSASSKLCSDRKSIVKNPKTKLERSKQPVSPKSAVRFNSLRHIKVVPAMSSPSSPSNISAFYNLQDLQELPKDWTNTAHKLDNSEVEALTSCHEENAMEDYGCKNDLNEGGFDHSLSVSDAMNQDWTTNDFLEGNAIIDLDSLFSFLNDEEWPFVNDSSINV
DCAR_030168	MSSVNLSGSSEEESELRRGPWTFEEDSLLTHYITSHGEGRWNVLAKSSGLKRTGKSCRLRWLNYLKPDIKRGNLTPQEQLAILELHSKWGNRWSKIAAELPGRTDNEIKNYWRTRVQKQARQLKIDCNSKRFLETLKHFWMPRLVEKMGQTSSQSQSSSSLSSTTNTQNSETPGLLTVPQQVKYTPYQATNENPSSSHCSSDSMKKQSEKECYHVDIDNFNVEDFMSGDILMPDCQVEAIDWINSEDAATYWNMDELWELKK
DCAR_028312	MGRSPCCSKVGLNRGVWTSDEDKILTDYIQLHGEGRWRNLPKRAGLMRCGKSCRLRWLNYLRPDIKRGNISDDEEDLIIRLHKLLGNRWSLIAGRLPGRTDNEIKNYWNTSLRKKAHGNHTASSSPPPKISTKQNNTKRKDKRKRDSAQVNVDAKLPHQTPSAQCTEILISPKPDNLTTREPVPKILDADEGKMCPDLAIPTGSNETVSVKTNEHVSEPKNISQLALDPDVNIGSSDDISFTKLLSPGFSGLFGSDFYNHEENETTSTSPSSSNEKSMMEMLEEFWNVENIIIEPNLGASDLHFGSAAECLGDWLL
DCAR_008250	MGRSPSPSDECVKKGPWTPEEDKILMDYIRENGGHGSWRALPKLAGLNRCGKSCRLRWTNYLRPDIKRGKFSDEEERMIINLHSAIGNKWSQIAAHLPGRTDNEIKNFWNTHVRKKLVNSGIDPKTHEPLIINHLNSFLANYSQLLSSPSNLSNLVIANPLESALAGLRSFLPQPAPNIQLLQNLWQIVNCTNPLPNAIQKNSLLQSSLLSKCSGLKNIGSSVTDNQNSFTYANTNVHPQRLGEDFANNNSSEFHIIGGLRQEFSHKDAIRNSSQKENMLPSLVSATDTGSSGVTQMNEARFSTETAAASNMFGNWEERLDDEDWGNDFWEDLIKDL
DCAR_016952	MGRPPCCDKIGIKKGPWTPEEDIILVSYVQDHGPGNWRSVPTSTGLMRCSKSCRLRWTNYLRPGIKRGNFTPHEEGMIIHLQSLLGNKWAAIASYLPQRTDNDIKNYWNTHLKKKVIKKLQNSGSSSDDQKIFTTPEKANHITDQASTTTSTLRLDHASNSSSSNSNTVYASSTENISRLLQGWMRSSPTTKKMDASTHDDSSRTSIFGFRPKADEHKEYCTQDLISNEEFESILSLDNLNTGASNMASWDDHHYSDKADDHDDDNHDHDEVKHDNGELAKKVTDYDDMSMNNPPPPPPPPLSFLEKWLLEEASTTAQTEDMMELPPIFST
DCAR_005570	MGHHSCCNQQKVKRGLWSPEEDEKLIRYITNNGYGCWSEVPEKAGLQRCGKSCRLRWINYLRPDIRRGRFTPEEEKLIISLHSAVGNRWAHIASHLPGRTDNEIKNYWNSWIKKKIRKPNPSSTNIVTPLPPPPPPPNTITTNTTIQPSQFNYNSTNQLDFLTQDFEAKPQFLQENTLFSSQSPIFMFETTTSFNATHGDDISLRNESTFFHSATDMQSDQPWNHQQQLMLPPAILPSFTTTANLDSIYLPPMIDNTDVVQSKNNTTDYVERENNVALAELNEWVEITQQSACPSYLFWENTAFGEEETVTNYNPDMGALLTSFSSSL
DCAR_015806	MGRHSCCYKQKLRKGLWSPEEDEKLVKHISKYGHGCWSSVPKLAGLQRCGKSCRLRWINYLRPDLKRGTFSQQEENLIIELHAVLGNKWSQIAAQLPGRTDNEIKNLWNSSIKKKLRQRGIDPNTHKPLSEIENEEKASASNTKTMDKASEESYELNFVEAENSNQEMSMEKPKPPQMNASKQIYSQLIDNSFNRISTPPSTHEFFLNRFIANHEASTSKPNSDLSTLFSFQQLQNYKQNSDIGLSVDSSTSNFFFNQASKSSEMISDFNSMTPSIHLSSISNSYKLPTSLPLDDDMNHDSTMRPFHSLRGVQNWDANTLANSGGSNNESSTANTNTVSYFDHNNNGFGWNGAIGKMEKDHHQNHRVNSLEGVENDEMKWNDYLQTPFLLSTSMQNHTS…
DCAR_015602	MELEGEMRKGPWTEQEDVQLALCVNLYGDRRWDFIAKVSGLKRTGKSCRLRWVNYLHPGLKRGKMSSHEERLVLELHSRWGNRWSRIARKLPGRTDNEIKNYWRTYMRKKSQEKKRTKLSSPSSSVSYNSSYSSSSTISSTKIKDTDERNFFDTGGVAATGLSDAAEIQKGEYSMDEIWNDIVSSDDDEIKPVCPTLVPPIWDYCQDSLWNTDQGKDTDMFLHTSEPFYSLFGPEETFFAG
DCAR_012548	MVRAPCCQKMGLKKGPWTCDEDRILINHVTLHGHENWRALPKQAGLLRCGKSCRLRWTNYLRPDIKRGNFSEEEEETIINLHEVLGNRWSAIAAKLPGRTDNEIKNVWHTHLKKRIKKIQESNAAEIKKEDDINAEPSRSRKEEEIYQPNSPQQQSSVTTTTTTSVDDNNEEAMDADALVDFLESDDAFWSEVFSTENSGSTSDYFLADNSGTATSEFNGDEFHLEFPEFDGSDSDINRMMNMKSDVVDSFWYDMLTNSSGQLPEL
DCAR_030446	MDAKRERNSKEVAEMITNSCDDQEEETMIEDLRRGTWTAEEDMALMNYISHHGEGRWNSLAHSAGLKRTGKSCRLRWLNYLRPDVRRGNITLEEQLVILELHSRWGNRWSKIAQHLPGRTDNEIKNYWRTRVQKHAKQLKCDVNSKQFRDTVRYLWMPRLVERIQAASGDSTGFAKATEATGYNNSNDNINNLSVPSQVIVMPETDKMMCDNLESMVQSETNNPSSFTPENISTTASLATDSNTNLSLDLINPIQNSYVSDELGFTDTLMSPVGYYNQGLGYQFIEQKTSNPWMDSGEILDNFWSTAADIWILN
DCAR_030445	MDAKRERNSKEVAEMITNSCDDQEEETMIEDLRRGTWTAEEDMALMNYISHHGEGRWNSLAHSAGLKRTGKSCRLRWLNYLRPDVRRGNITLEEQLVILELHSRWGNRWSKIAQHLPGRTDNEIKNYWRTRVQKHAKQLKCDVNSKQFRDTVRYLWMPRLVERIQAASGDSTGFAKATEATGYNNSNDNINNLSVPSQVIVMPETDKMMCDNLESMVQSETNNPSSFTPENFSTIASLETDSYTNLSLDLINPIQNSYVSDELGFTDTLMSPVGYYNQGLGYQFIEQKTSNPWMDSGEILDNFWSTAADIWILN
DCAR_027316	MVRAPCCDKMGLKKGPWTPEEDQLLVSHVQQNGHANWRALPKQAGLLRCGKSCRLRWINYLRPDIKRGNFSKEEEETIIKLHELLGNRWSAMAAKLPGRTDNEIKNVWHTRIKKRLKNYQSTRGSKRQKIKEFEPQSQNEIVRFGCGSISQQSSSELSSVTYSKAMLTQDIVKHENLNSSKIPDHDLRMWFEPDQESKDVERNDGKDFWYNLLIKAEDLQDLPEF
DCAR_028314	MGRRPCCSKVGMKTGAWTAAEDKLLSDYILLHGEGGWRNLPKTAGLKRCGKSCRLRWLNYLRPDIKRGNISDDEEDLIIRLHKLLGNRWSLIAGRLPGRTDNEIKNYWNTTLRKKTHGNHTTLASSSKAHTKQCNKKKMNKKVDKVDLFPQNVESSNVCDHVKALNCSDQFPGSADENSNHVPIDLVPADTDLGDISLTELLDYDLSGSLGTESHIEYEMEHMPSWVFSHDKTDLEEFWSVDEQNLYSNLNLYSADCVGDWLFV
DCAR_029302	MGRHSSCYKQKLRKGLWSPEEDDKLIKHITKHGHGCWSSVPKLAGLQRCGKSCRLRWINYLRPDLKRGTFSAQEENMIIELHAVLGNKWSQIAAQLPGRTDNEIKNLWNSSIKKKLRQKGIDPNTHKLLSEVENDKDQKASASNNKASEQDSYELNYETSNQELVEEKPNHPYTLIDNLTAPTHEFFLNRFVSSHDQASTSKPQDLGNYLSFDYGRSDIGLTVNQNTSNLFYNPVPKSSEMMSELIASSPAIIPSISNTFLSSPSSMKPSISLPDSDPQMGSFHLLNRLQNWDTNTLTNSNTSDDSFRWGAQDVGKLEKDQGHDIHSVQGQHDNIKWNEYLQTPFLHSALQNQNSQELYNGQDTKPETQFMANLPWHQSQQPQPQPMQAAATDVYGKHF…
DCAR_029300	MGRHSSCYKQKLRKGLWSPEEDDKLIKHITKHGHGCWSSVPKLAGLQRCGKSCRLRWINYLRPDLKRGTFSAQEENMIIELHAVLGNKWSQIAAQLPGRTDNEIKNLWNSSIKKKLRQKGIDPNTHKLLSEVENDKDQKASASNNKASEQDSYELNYETSNQELVEEKPNHPYTLIDNLTAPTHEFFLNRFVSSHDQASTSKPQDLGNYLSFDYGRSDIGLTVNQNTSNLFYNPVPKSSEMMSELIASSPAIIPSISNTFLSSPSSMKPSISLPDSDPQMGSFHLLNRLQNWDTNTLTNSNTSDDSFRWGAQDVGKLEKDQGHDIHSVQGQHDNIKWNEYLQTPFLHSALQNQNSQELYNGQDTKPETQFMANLPWHQSQQPQPQPMQAAATDVYGKHF…
DCAR_012944	MVSHGGRGGISNNSGEGGGLHMVLKKGPWTAAEDAVLLEYVKRHGEGNWNAVQKNTSLQRCGKSCRLRWANHLRPFLKKGPFTPEEEKTIIDLHAKIGNKWARMATQLPGRTDNEIKNYWNTRLKRRQRAGLPVYPVELLQQYNHRHHLKTLQNIPLSPSCSFASIISAAAAASSSTSHQNQYCCQNQSSVNFMKNCTPLDLLDYTPYRDNMNPSNSFSLPRQVINNGMTSGNGFSYQNGQLFHQALSGKSLSFDNLGLNSGPDPVSSSATNIDPVGLFGMGTGNNELSSIQNTVQTSNNSVYTGSDDVMGVASSEGDEEYDKVARGNSGLLGDLLEESQTIKRHKDNSEKNIKAADDQVSADTFFKDVNTNGLSNSTGSAFISGMNDKKDEAIEEMNI…
DCAR_021755	MGRQPCCDKVGLKRGPWSSEEDRKLINFILNNGIICWRTMPKLAGLLRCGKSCRLRWINYLRPDLKRGMFTETEENQIIQLHALLGNRWSKIASHFPGRTDNEIKNHWNTRIKKRVKTIQDEEKTQVNTESTVLKDQEQASETTLTDKNVQSFNAANEYLNLLDVELWLNQETIDTSGSYSTSFSLEDSVNPSMGESLHIQEDSVQQWVDSADSMLSWDAFCSSIFPTHILPIV
DCAR_020638	MGRPHCCDKVDIKKGPWTPEEDIILVTYVQEHGPGNWRSVPTNTGLLRCSKSCRLRWTNYLRPGIKRGNFTPHEEGMIIHLQSLLGNKWAAIASYLPQRTDNDIKNYWNTHLKKKIKQTASSEDHVPHILASSDQSRKRKISDIATRDLAPTDPTFHNNCSSSNIYASSTENISRLLPGWMGSSMKTTVDTNDVDAFSSGGSNGKIIGDSFTTVPPRDNRPKAEQPEGIELMSNEVSESILSFDKLNATIGNWDYKNPSNKDSDNDADANMKDDYDAHMRKPRPADEHKNNHPPLSFLENWLLDEASPAQVGEMMELPSIF
DCAR_003429	MGRQPCCDKVGLKKGPWTADEDKKLINFILTNGQCCWRAVPKLAGLLRCGKSCRLRWTNYLRPDLKRGLLSEYEENLVIDLHSQLGNRWSKIASNLPGRTDNEIKNHWNTHIKKKLRKMGIDPLTHKPLPPPPPPPEPAQDQQNPKSPEVLETVTIQEDENQSLSEADPSMEVINNGFCTDEVPLIEPHEILVSESSVPCSSSSTSTSSTTNINNLLEDLEFLPSFEWLNGDACTPNNLGFWDMHDDFNYMDLLNNDIDTADRNNDIFTVNPPLPPPPAAHHDFNQYSRMVMDEESWKFELM
DCAR_030448	MSKKASYKDARREINSKEVDEQMINSCDDQEEETMIEDLRRGTWTAEEDMALMNYISHHGEGRWNSLAHSAGLKRTGKSCRLRWLNYLRPDVRRGDITLEEQLMILELHSHWGNRWSKIAQQLPGRTDNEIKNYWRTRVQKHAKQLKCDVNSKQFKDFMRYVWMPRLVERIQAARGDSTGKATTGNSTFAKATDSNDNINNLSVPSQVIIMRETDSMMCDNLESMVQSETNNPSSLPPENISTTASLTPDSCTNLFLDLIRVMLGPQKLIQKYAQNDVDSTIICAMSFFVYRCGFHSHQCYAIFL
DCAR_003210	MRKPADQTEKASNKGNVKLRKGLWSPEEDEKLMVYMLRNGQGCWTDIAKNAGLQRCGKSCRLRWINYLRPDLKRGSFSLQEEQLIIHLHSILGNRWSQIAARLPGRTDNEIKNFWNSTIKKRLKDSVISTTSPNNSISSDPINGITGGMISFEEHELMNFCMDSISATTSSSSMQNSITSATYQFDPFPPLQDNSHEINIAPRLFNVPNHSVEGGILDDYGGFEQYVTGFENDLSVPSLENDGNAELMFDKRSSNGKYLIDVDQSIKVEDFDFGTNNHWQGGQNLKTGSDQLDWESLLANVSFSPYLDFQIE
DCAR_016459	MGRQACCVKQKLRKGLWSPEEDEKLFNHIARYGVGCWSSVPKLAGLQRCGKSCRLRWINYLRPDLKRGMFSQQEEDLILGLHQVLGNRWAQIAAQLPGRTDNEIKNFWNSCLKKKLLKQGIDPNTHKPLSEAEVVATNEKNHTDGASILQPPQGHPNVFAPISTDNGNVKYAEASKDPMDRKPNFDPLFLLEFQERVNLSGYSSGLMGQFQKTETIYDHNQFDVKPKFGFSSMPNLTNYDIQGLAETEFSANTASTMSSLIFNEVKESSGNSSIVNSTANAALELDKMVENDRTFSWDADNSFESMFQFGEIKSEESPNAGHWQGQFQAQCADDYISYPLMSPSQDLIGENADIFQQV
DCAR_021580	MGRHPCCVKPKLRKGLWSPEEDEKLFNHIARFGVGCWSSVPKLAGLQRCGKSCRLRWINYLRPDLKRGMFSQEEEDLILSLHQLLGNRWAQIAAQLPGRTDNEIKNFWNSCLKKKLMKQGIDPSTHKPLSESENKITNEKNYRDEASMMQSSQAHHIEFATTETEKPFTVDRGCRDSSDNDTLAKSLAESLHSKPNYDPVFLLEFQERINPEGYNSNLMGHFQQYQPSYDHDQFEAKPNFGFSSMPELTNYDIQGIAEAEFSANSASTLTSLLFSEVKECSSNSSIGTSTANAGFEMDKMVGNHTTFPWDAANSLESLFQFSGIKTEESMEASQWQGQPQCSDDYISYQLTSLSEDINAEIFHQI
DCAR_003738	MGHHCCSKQKVKRGLWSPEEDEKLMRHITSHGHGCWSAVPKLAGLQRCGKSCRLRWINYLRPDLKRGSFTEQEERTIIDVHRILGNRWAQIAKHLPGRTDNEVKNFWNSCIKKKLIAQGLDPNTHNLLSLHKNANNACNITTAASVFSLSTTSSTLTSHTKLTSFTPLPHENATKVDGFEFKNPKMFWTPTQNSESLIDFANEFTPMNHSNFGVVNQENIMWGPSAGMDQNVGTIASQEMELEEEAQQKKRFEGNLMNNNNVNELTSMIEGMDHSFDADANFDFDFIEAALVPCGMYAGGNIIDQLAWDC
DCAR_031543	MRKPDQCGKNISNSSSSSSHVMKLRKGLWSPEEDDKLMHYMLSNGQGCWSDVARNAGLQRCGKSCRLRWINYLRPDLKRGAFSPQEEDLIIHFHSLLGNRWSQIAARLPGRTDNEIKNFWNSTIKKRLKNSSSSSTPNTSDSSIEPKEISTTAGIFSIPPHCSTTTMSNMDSSSTLSPSSFFLQSMGLSYIVDPKMPMSAGNGINLWGTTRSYLNVPQSLQGISGNGNFGGNIGMDCELHVPPLENINIAENLGCDEVNKSNAIYSNSLNNSSKVETIGGNGNYWEGDELRVGEWDFEELMRDVSFLPALDFHLID
DCAR_016451	MSYSKGMKSGNTSSKXEWNSEEDALLRKCIHKYGEGKWHLVPQRAGLNRCRKSCRLRWLNYLRPTIKRGEFSEDEVDLMIRLHRLLGNKWSLIGGRLPGRTANDVKNFWNTNIHKKLATRSNQKEVAIRGEIIQGKQDSNIAATSIGGTATTVLKPLPLRFSKATLPLNDEGIETLTPDEDGTEWWKNLFAEIDIDDPEQDSSRGLLMASSSGSENVDAHRDLMWKTDESSAAAMEFSNDFSDIWDLLDSPDHVRLSRL
DCAR_012365	MGRTPCCEKVGLKRGRWTAREDEILTAYIRANGEGSWRSLPKKAGLLRCGKSCRLRWINYLRPDVKRGQFSSDEEDVIIKLHAALGNKWSLIAGHLDGRTDNEIKNYWNSHLSRKAKSLPVFHQIKPVETRVLMEQLQKQGKKGRSKAPKIPPSEKNLLEIPEDCSLKVQIEPPTPFMEESLGDILKWTPDNISNECTRLPDQQGLWNDIDLGKDIAGGTFLDSGFGMDFLGDLDFNGSLETALATATGNELVQANHNQETNTPSVTNSASCIHKESVENPGWDYLDSAMQGDNLFWDTEQERLLISGLWEATDEY
DCAR_015075	MGRQPCCDKVGLKRGPWTTEEDCKLMNFILENGIQCWRTIPKLAGLLRCGKSCRLRWINYLRPDLKRGMLSEAEQNKIIELHARLGNRWSKIASHFPGRTDNEIKNHWNTHIKKRLKASGVYSVAHQQVEPREKAELILGTMPESILHIPDTEPKTNEIYERQNKIDISSDESTFLLNNYEIMCGSLDVVSLMNQVANTSASYSPSFSVEESSSNPSIGESSYTQGDSAQQWGQSTDAMLSWDAFNQLEEELFYFSKSI
DCAR_011286	MGRQPCCDKVGLKRGPWTIEEDRKLMNFILENGIQCWRTIPKLAGLLRCGKSCRLRWINYLRPDLKRGMLSETEENQIIQLHAHFGNRWAKIASHFPGRTDNEIKNHWNTRIKKRLKLLGVDPVTHSPIEPKEKSEMITETTPDSTSPVPETRPETSDITDKKSEMNAGSDETMNLSSNYEGLLENLDVLLWMNQEANTSTSYSPSFSLEESLSNPLMGESSYIQEDTIQQWGQSVDSMLSWDDFNQLQEELYYFGYR
DCAR_014172	MGRRPCCDKIGLKQGPWSAEEDKKLINFVLNNENKYQCCWRAVPEHAGLLRCGKSCRLRWTNYLRPDLKRGVLSEHEEKLIIDLHSQLGNKWSKIASHMPGRTDNEIKNLWHTHIKKKLGKMGTNPLAHKPRPSDHLPADSNIHQNHDAQPSEESREVNEQDKLQENEGMSLLEESIVTNTDDHPLTERIAMETNDAFSIDEVPIVEPGEIFIPDSDLPFSYSSASSTTDISVSTICSIPDDLDFVPSFEDWLTSDLGQSSGDNMGFLDDDDDFFDWDWLFNVFDIDQIDEVFQSSPDLTVPTQSNNQICSK
DCAR_018562	MGRRPCCDNIGLNKGAWTAEEDKKLVNFVLTNYKCSWRDVPKHAGLLRCGKSCRLRWVNYLRPDLKRGLLTQHEEKLVIDLHSQFGNKWSKIASHMPGRTDNEIKNLWNTHIKKKLSKMGIDPLTHKPLNAYPPPDNHHKHYQSQEAELPNGEETQEHHKDQEDEISLNLEESTITHTDDQLAKEQELMDTNNGFLQQVPMNNEPDENNDNAFSIYEVPIIEPYEPDENNDNAFSIYEIPIIEPYKNTEDGFSTHEVMLSESNENTNNDFSTHEVPLIKSNDNIDECFFSDAVPSIELEEPDENTNNNFFIHEFQSIEPEETLRPDLSSSCSSTTCSNTNASTTISILEDLKSLQSFEDWQSGGHKKLYIENSGVTCEDDFSDWNWLINDFDIDTIDFE…
DCAR_009710	MVRSPSIDKNGIKKGEWSKEEDDKLRAYINRYGTWNWRQLPKFAGLSRCGKSCRLRWKNYLQPNVKRGNFTKDEEDIIINLHNQLGKKWSIFAKNLPGRTDNEIKNYWHTHLKKRTQGQNSVMPSNQEIKRESPSLIIKEDTNQESSQPDNYQQTSIPPFQGLTSPNESCCTVLSQSYSSTPSSLEYSSADFWSQELTIEDYDLTQGSSCSELSFGSVYDPKSSDLSTWIRTNFSNFDYLDDLWSESFETDNYMINAYNNQQSYVDPGHVYPSSPSTEEVCLWSYDLSDESIS
DCAR_009709	MVRAPSIDKNGIKKGEWSKEEDDKLKAYINRYGIWNWRQLPKYAGLSRCGKSCRLRWKNYLQPDVKRGNFTKEEEDIIINLHNQLGKKWSIFAKHLPGRTDNEIKNYWHTHLKKRTQGQNNLTPPSNQVKAESSCQTPQILKEEIKREPSQTDNNHHQISTLGLCQGLTSPSVSGCSTGLSRSYYDAPSHQESSGNIWNQDLMVEDYELAQGSSCSDFSFSYSDDSNMSNLMTAGDHTTITPTYECFDDFWSQLLETDYMVSSYKHQQPFVDPVNIPSSPIADEVFLWSYDLSSDESNR
DCAR_016759	MGRRPCCDKVGLNKGPWTAEEDKKLVDFVLANHPQCCWREVPKNAGLLRCGKSCRLRWTNYLRPDLKRGLLSEYEEKLIIDLHAQLGNRWSRIASHMPGRTDNEIKNLWHTYIKKKLSKMGIDPVTHKPILAGPPNGNYQDHDALSQKEAQKSREEMQEQDKGQENCDGISSLEESIISNTDDYRLDKEQVAMDTSNGFSVPEVPWSIPHEFCVSSSDQQSSCSSTTFSDTSAVTLSMSDINSILEDLRFLPSFEDWQSDDNSKNYVEPMGVPYDDDFADWDWLINDFDIDNIDHEIVQSLPDPATA
DCAR_018194	MRCKTVETSDAKHNKGLWSPLEDEKLRNYIMNHGHGSWSSLPMKAGLKRNGKSCRLRWINYLRPGLKRGTFTIQEEDTILTLHGMLGNKWSQIAQHLPGRTDNEIKNYWHSYLKKRTVEIVNFEDQTRTATNLRNSTTTIEAASSVSSLNSSDNTEATLPDADHLVARHSNLPKVLFADWLCLDQFQSQEFSHSSQPTFAKDTIVSNTEFHNSLATEQFVQSNSSRGGLTNDSYGCDMISRAELKCEDQSLDNELLEFISENNMCFDFSMNNLMFI
DCAR_008095	MVTFKKCPWTPEEDMVLVNYISRYGIWNWSQMPKHAGLSRTGKSCRLRWMNYLDPQVKRGNYTQEEDEIIINMRQNGAGWSAIAASLPGRTDNEIKNRWHSRLSKRLASNRVESMEPYTEQIVSELDTMMIDDYLMDFDFPEAPNFETENEDHSLSSHSLNVGASSNNRVPPAFGTSTEDPHVSFWREPFSLENVDDIDEYATYFDPQFGMLNPEDLFGEPFSSYYDMFEICSGSGSIYNYV
DCAR_031177	MGRQPCCEKDGLKRGPWTIEEDHKLMRFILNNGIQCWRTVPQLAGLMRCGKSCRLRWINYLRPDLKRGALTESEEDMIINLHSCLGNRWSKIAAHFPGRTDNEIKNHWNTRIKKKLKLLGVDPLTHKPLNNHNNCNSASEVLNQSCSSTEEGNTGINLQNTIVFNQFPYSQGTQNSSFGIPDIRIADTSKIPTSLDGGSVYSERTDFGNTFYRGNDELQSADYLRQWISNPGSWGGYNHFGQGFLS
DCAR_009538	MGRAPCCDKANVKKGPWSPEEDATLKSYIEENGTGGNWIALPQKIGLKRCGKSCRLRWLNYLRPNIKHGEFSEEEDNVICSLYISIGSRWSIIAAQLPGRTDNDIKNYWNTRLKKKLLGKQRKEVQARRDHAIQKQQEMMMKKKVMENQGASEMLPDCHNLNQSPYWPDLAVLPPIPYSNQEPRFNDHTSFRKLLINLGGRFSDHNPDHSTLNPDLIVDPQFQTSGTISSVQPPLTIKSSHLEALNSNNISQLPNNNHCNISDQAEGSTFPGEFIEEMLYTIPPRHDGLEFLYGDTRFSTNGELSMDWGEMSSLSYLPPVDHSSCETALHQPTSTMQKVGFEGLRYMGSDAQ
DCAR_012980	MVRPPVPDAMKGRWTPGEDFMLASYVHEHGASNWNLVPRNTGLERSGISCRLRWMNHLNPDIKRGKFTHHEEQIIIHYYARFGPHGWVNIAAQLPGRTAYGVKNYWHNHLKKKVDIVNGHVDEPIENPIENPVVAPVYQAPPFPAPSFAREREDFDYPFIARAPSFGPYLPTAQNPSFAREHEGSAYQPSIFTPLDHD
DCAR_000391	MAAAFKKCPWTPEEDMQLVTYIRRYGIWNWSQMPKHAGLSRSGKSCRLRWMNYLNPEVRRGNYTQEEDEIIISLRHIGVGWSAIAARLPGRTDNEIKNRWHSHLKKRIANNVVEVTEPKIEQIDSTTDTLMTCEYPNDFVAPELPKLEEIYEDDPIPSYASNNIGASSISNNNIAPPAYVSSADPHISFWREPYSLEDVYGIDQCATYVDPEFGMPRAEDWFGEPFYPYYEVLY
DCAR_011653	MGRQPCCDKVGLKKGPWTVDEDRKLVNFMLTNGQYSCWRAVPKLAGLLRCGKSCRLRWTNYLRPDLKRGMLSEHEENVVIDLHSQLGNRWSKIASHLPGRTDNEIKNHWNTHIKKKLRKRGIDPLTHRPLTPPIENFQEPENHNSSDVHQKRQTEKFIDPLTVLQDEMQRILEAPTLEVINNGFCADEVPLIEPHEILISNSSAPCCSSSSSTTTSNTNVNILLENSELLPTNSDWLNGDDSATNNVGFWDMDDGFSDLDFLFDDISCSRFLPLLEFGIE
DCAR_018567	MGRRPCCDNIGLNKGSWTAEEDKKLVNFVLSNYKCSWRDVPKHAGLLRCGKSCRLRWVNYLSPDLKRGLLSEHEEKLVIDLHCQFGNNYVFVWSKIASHMPGRTDNEIKNLWNTHIKKKLRKMGIDPLTHKPLNADPPPDNHHDHYQPQEAELQNGEETQGHDKDQEDEISLIFEESTITHADDQPAKEQELMDTGDGFLHQVPMNIEPNENNDNAFSIYEVPLIEPYKNIEGGFSTHEVLLLEPNENTRDGFSTNEVQFTESEGTLSGPDLPSSCSSTTCYNTSASTTISISTTNSILEDLKSLQSFEDWQSDGHRKICMENPGDAYEDDFIDWNWLINDFDIDTIDFELIKSLPDPITLQNNLG
DCAR_009089	MGRPPCCDKVDIKKGPWTPEEDIVLVTYIQEHGPGNWRSVPTNTGLLRCSKSCRLRWTNYLRPGIKRGNFTPHEEGMIVHLQSLLGNKWAAIASYLPQRTDNDIKNYWNTHLKKKIRKLQTASSDDHDPHMLALSDHSAQYQRRKLSDMATSPLASTDLTFHNNSSNANTYASSTENISRLLQGWMRSSTKTTVEPSTVDASSSGGSHGNIVRDSLATIPLRGYRPKGEKPEGEDIISDEVFDSILSFDNLNTKISNWDQKNSSSDKGSDDEDDHDDAKDNRKARPADDHKSSPPPLSFLENWLLDEASAGQVGEMMELPFIC
DCAR_017965	MGRAPCCDKENVKRGPWSPEEDAKLKDYIEAFGTGNNWIALPQKIGLKRCGKSCRLRWLNYLRPNIKHGGFSEEEDNIICSLYISIGSRWSIIAAQLPGRTDNDIKNYWNTKLKKKLLGKRKNFNMNSPSASSSQDTKLADPADDNSLSNSAMERLQLHMQLQNLQNPFSVFSNPAVWPKLNPLQEKMMQTLQSFNDNSNPLFQPMTIPQPGQGQYDQLYEPKLDQIISTGFEVQDSYVVQKSDGQQSNLGVQSASTFQPELDEFMNNNNAVGMGEFDCFKEIEGSRDSMMWWPNDQFDTNSASSNSWDSASTPHQSDQVYQDFALRYNVY
DCAR_029776	MLYEMMGEMKKGPWKAEEDEVLINHVKKYGPKDWSSIRSKGLLRRTGKSCRLRWVNKLRPDLKNGVKFSAEEERTVIELQAEFGNKWARIATYLPGRTDNDVKNFWSSRQKRLARILQTPQAPKSHKTDREGPVIHDVPTVKASKLSSLTKEETSPINLFCSPSFTVHNLKPISAVPFPEPELNSNMCYFEQNLLQPELDIMETKSWQDHRQQIPLSFQAKHPQLQTEVPLASESQELIPQLGEPNFFEVFENGSDSGGNNPHLQYVSSYGTEGSCGNDGWKENDNPVTPDSFIHDFPIDMFDHLDMLPSPPEW
DCAR_002070	MMMRKGASEDPEKKNKKMKKGLWSPEEDEKLKEYMFGNGENGGCWSDVAKNAGLQRCGKSCRLRWINYLRPDLKRGPFCPVEQNLIVYLHSVLGNKWSKIAAHLPGRTDNEIKNFWNSTIKKRLKNSSSTSIASPNTSDSSSEPYKDSVLAGIFPMQAHSNNIVSMYLEPSSFLQPMATNLSGLPIDDNNHINIHAEHRRRPCFQGVSNSLTANEVQADDEVFENDLEIEEEQFVLHMENMNMKSDIKIESDLNNWNNNADMQTCGNCEGGDEVRLEEWVEELMRDVSFLP
DCAR_014707	MGRAPCCDKANVKKGPWSPEEDAKLKAYIDTYGTGNNWIALPQKIGLKRCGKSCRLRWLNYLRPNIKHGGFSEEEDNIICSLYISIGSRWSIIAAQLPGRTDNDIKNYWNTRLKKKLLGRRKNSHINPLSASTSQDPKDADGVEDNSLSNSAMERLQLHMQLQNLQNPTSLFSSPAVWPKLNPLQEKMIQTLHSFNENSNPLVQPMIPQPGQIQNAQLCAPKMDDDLGNNSIPNASFTNIPHSYVNVAPKLDAQQSNMGTDSTFQSDLDVFLNNSHNNAGGMGEFDCFKAMEGSKDSMIWWPNDQFDTNSASSSSWDSTPALHHQSEHQVYKDFASGYNMQQ
DCAR_008093	MASSKKCPWTREEDMRLVNYISKHGIWNWSQMPKHAGLSRTGKSCRLRWMNYLDPRVKRGNYSEEEDEIIISMRHDGAGWSSIAESLPGRSDNEIKNRWHSRLSKRLASDMVQIMKPYREQIVSDLKAMMNNDDSLIPEASQVEVACEDYPLPSHILNIGGLSSNIAPPTCADPHIRFWRDPYSLENIYDTDEYATYAYPVFGTPKLHDWFRESFYPYYQQL
DCAR_006329	MSNRTNESEDKMEANDYMDSPSTEEATSEGNMTGGGLLKKGPWTSAEDAILVDYVEKHGEGNWNAVQKHSGLFRCGKSCRLRWANHLRPDLKKGSFTPDEERRIIELHAKMGNKWARMAAELPGRTDNEIKNFWNTRIKRRQRAGLPIYPPDICSQSFDENSPSLNMGRFSSGETPNPEFLPTNNLEIPSVEFKGLGVNQELYPSFVNIPAGNFLSAGLSPSCSNSILYSKMHPAKRLRESELSLPGFGAVHPALEQYNDDFQTASKSFRTSYDHDISSSSYLPSGSHALINGNSSSLPISWAMKLELPSLQYSHSQMGSWASPSPLPSLESVDTLIQTPPSEHAESGHHSPQNNGLLESILYESRALKNTKNNSCGQTPNTDAPANGADSSSQLHDAS…
DCAR_010791	MGRAPCCDKANVKRGPWSPEEDAKLKSYIQEQGTGGNWIALPQKIGLKRCGKSCRLRWLNYLRPNIKHGDFSHEEDNIICTLYMSIGSRWSIIAAQLPGRTDNDIKNYWNTRLKKKLLGKQRKEVQHSRRSSSCYLKVKQQYETAMKNLDDESQANINNIQPDQSNSSGDCIPKLHPDQATMYPTLYTTHDLPPHPIKKHDQETFYDFPFNISSSTFENYHLPPNDNLNHSLKFPVSSTLMDYYSTTTTTTTTTSNNSQLSNTTHAYSSDLASYLNTFPNINQMDETILYGFDEMSSLCGVDIVNAGTSNPAGSTTSWKGDMSSFVCAFEEPAYIGIHQHLS
DCAR_007218	MGRRACCEKIGLKKGPWTADEDQKLRDFIHANDTKYCWRAVPKLAGLLRCGKSCRLRWANYLRPDLKTDTLSKKEEKLVIHLRSQFGNKWSQIASHLPGRTDNYIKNYWHNHIKKRLNQIDSKAHKPRFPDQPATTSTHYNTCQKRAEKRREDMDAVCEDDMAKENLTIDSGFSVDEIPLIEDHEIINPHSLHLPSNDCSTSSIPYPCTALTATKVENVKSSAYWQGNDECNNYDGNMGVYYSCEDDFTDWDWLLNDFDIDEEID
DCAR_000774	MGRAPCCDKSKVKRGPWSPHEDEILRNYIRNHGTGGNWISLPLKAGLKRCGKSCRLRWLNYLRPDIKHGSFTPEEDNIIFTLYSNLGSRWSVIASKLPGRTDNDVKNHWNTKLKKKLQATTDSYFTKINQTPPGSTSAPSTTATIITPSMESNYTLEFSTAIQDHGFLPEMPSLVNAVNYTQTGNYTAQDYSSIPDSSIVLDKNTCDFVMDFGLGFAYDQMMSTGISNNNQEQMSFEEALINYPTSSYANSAVCHNASSQFYGNY
DCAR_007393	MRFGMEILSPFSYFPNSSWLLEESKSTRWTPEENKLFENALARYDKDTPDRWQKVAAMVPGKTVADVKRQYKELEDDVSSIEAGLFPTPGYSQSPFTLEWGNSTNGFDGFKASFGGKRSCGNRPSDQERKKGVPWTEEEHKLFLLGLKKYGKGDWRNISRNYVITRTPTQVASHAQKYFIRQHSGGKDKRRASIHDITTVNLNENQTPSPDNKRISSMDQCNALSQHTNSSAMSRTPYQWNQSNNGAAAMAFSQTSGNMFMSPYGLNSHGIKVEDHNFQRANIHESYMGTQDMVFQMQSGLHNLHG
DCAR_025829	MGRAPCCDKANVKRGPWSSDEDAILKSYIQEKGVGGNWIALPQKIGLKRCGKSCRLRWLNYLRPNIRHGGFSNEEDDIICALYMAIGSRWSIIAAQLPGRTDNDIKNYWNTKLKKKLLGKQRKEAQEAARRSNTTNYATNIMIKSENNYMIPEATTHQYSYWPQHQLPMDSQLPAQLQNNLMNTSTSDLRIHDTISPIPFGEQLYDNSEYTNITSDVSNYMDCFQLPNPLDFQGVSNFVVNENHDTSVYNPVMNTVPCGVDKVNGCGGNDATTSAESTISWGGEMNSFVCSPVNSIISYDVDYAPRGMCGFEDQQPYLGFQY
DCAR_008094	MATFRKCLWTPEEDMRLVTYISRYGTWNWTQMPALAGLSRSGKSCRLRWYLNYLDPRVKRGNYTREEDEIIINLRSIGAGWSAIALRLPGRTDNEIKNRWHSKLIKKQIANDMAVETMAPIIERIEAEIDADLFPEAPDLEEDYPISSDILNMNVYLNDKPVPPTFADAHTSFWREPFSFENIYDIDEYAAYVDPQIGMTYPQNWFGGPFNSYYGVL
DCAR_018973	MSDRTSESEDRNVGNGYVEVDSSLVEEASSGDNMAVGGLLKKGPWTSAEDAILVDYVNKHGEGNWNAVQKNSGLSRCGKSCRLRWANHLRPDLKKGAFMPDEERRIIELHAKMGNKWARMAAELPGRTDNEIKNFWNTRIKRRQRAGLPIYPPDICLQTINENNSSQDMSTFATADTAYPMLLPNNNLEIPSVEFEYLQVNQPLYPSLLDPGSGLHTQALGSTSSSGFMLSTMHPVKRLRESESLLPGFSGVVSDVLPVFSEYQDEGSRKIAKSFGGSSYDYSLSSSSCLLPGSHAILNGDCSSSEPISWATKLELPSIQNSDTQIGNWGTPSPLPSLESVDTLIQTPPNEQAQSNCFSPHNNGLLESVLYESQALKNSKNYSSQLTSPVSATPGDVPF…
DCAR_012015	MGRAPCCDKSKVKKGAWSPEEDFTLKNYLQTHGSAGNWITLPLKAGLKRCGKSCRLRWLNYLRPDIKHGPFTKEEDSIILNLYNKLGSRWSVIASHLEGRTDNDVKNYWNTKMRKKLLAAKAGMNTEDNASTNLLYENAYGGYMEFITNSEFSGCPETKVQDYEIDTLSSFRDNANAGASWAENGGGGDHNELLFGSGSGLSLSCPAAGDDLLDGFDFLEEIMKSSDEMESTLGHAR
DCAR_026049	MGRPLMGKESVASRGQWSPEEDLVLASYVQENGSCNWQYVPKNTGLERSGKSCRLRWVNHLKPGLKKGSFTAKEDRTIIHLQAVLGNKWAAIANHLPGRTDNDIKNHWNKHLKKIAEITQDNYSDKHRYGSSSNVTTNARHQAPSHTTTLPLVSLGLRSPPSTVATGPLLSPDCMSFKSSCGRNLRAHRSLADPANHDQFRSQAAPVTPTFSYPHEPYVFNCENIAIWLQMWNKQDH
DCAR_015450	MNQGLDILSRPNSSWLFESKPTKWTLEENKQFENALALFDKDTPDRWYNIAAMIPGKTVNDVMKQYKELEEDVSVIEAGLIPVPGYASDNSFELEWINNQGFEGLKQFYVPGGKRSPSDRPCDQERKKGLAWTEEEHRQFLRGLKKYGKGDWRNISRNFVTSRTPTQVASHAQKYFIRQLSGGKDKRRSSIHDITTVNLAEAKSTSPDNPKPPSANKFIAVEQQHQQDSSNIGMGKALHDWNIQNQGAVMAFEMPNRMKTEAFSGNSTYDTRKSFLQGPQFGLYNSVSWTQP
DCAR_018724	MSTYVQQLYPNNRTMNQGMGILSRANSNWFFEIKETKWTPEENKQFENALALFDKDTPDRWYNVAAMIPGKTVNDVIKQYRELEEDVSVIEAGLIPVPGYASDHSFELEWINNQGFDGLKQFYVPGGKRNSSGRVCDQERKKGVPWTEEEHRQFLLGLKKYGKGDWRNISRNFVTSRTPTQVASHAQKYFIRQLSGGKDKRRSSIHDITTVNLIDPKSASSINIKPPFPDKIIAAMQQPQQHSSRTGMEKALYGWNMQNEESIMAFNMSSSTKTGNLYGNSTHDQPTQEQNLPGNFLQGPQPGLNSAIPWA
DCAR_025760	MSRREMDRIKGPWSPEEDDMLQQLVQKHGPRNWSLISKSIPGRSGKSCRLRWCNQLSPQVEHRAFTPEEDETIIRAHARFGNKWATIARLLSGRTDNAIKNHWNSTLKRKCCSMSADEAEDFPDPRPLKRSVSDGSGLPGSGLYLNPPSPDGSDVSESSLHVTASTCHVFKPTPGRTCGLFPAQIETTSVGKNDPPTSLSLSLPGISSSPTESTQLPPNSVPVIPAPAATVNPIPVTQQPPAVSAPIVNAEFLAVMQEMIRTEVRNYMSGMSIQEMNNNNNNSVEGFRNALVKRIGISKID
DCAR_005897	MEVLSPFSYLSSSSWLLEESKSTRWTAEENKLFENALAKFDKDTPDRWQKVAAMVPGKTVADVNRQYKVLEDDVSSIEAGLFPIPGYSQSTFTLEWGNSTLGFDGFKASFGANGNRSSGNKLSDQERKKGVPWTEEEHKLFLLGLKKYGKGDWRNISRNYVISRTPTQVASHAQKYFIRQHSGGKDKRRASIHDITMVNLNGNQSLSPDNKRPLMDPYKPLCQHENSTQMPGTPYQWNQPNNGAAAMAFNPTNERMFMSSYRLNSHGVKVEDHNFQTESDYESYLGSQDMVFQVQSGLQYRHG
DCAR_019270	MVSQGGRCGISNSEGGVGHHVVLKKGPWTAAEDAVLLEYVKRQGEGNWNAVQKNSGLQRCGKSCRLRWANHLRPFLKKGPFTPDEEKTIIDLHSKIGNKWARMAAQLPGRTDNEIKNYWNTRLKRRQRAGLPVYPMDLLQQQYNQQHQQPPNISVSPSSSFASIISAAAAASPSASHPTFHRRLNQNSINLMKNCTPLDLLNHPTYCNNMTGTKSIPFLSRGLINNHPFSFQNSVLLNQSFSGKSLLFDANLGHNSSPIPLPVTATNTTNSFDLMRLSGMGTDNNELSSIQNTIQTSNNSGYMESDDVMGGASSGGDEQCDKIARGNSGLLGDLLQESQAIKRCEDSEDKDINGEEDGLSKDAFQDFKNCNIDLMSNVPKHISHSGLSISDRSNIGMNH…
DCAR_008612	MKRKPCCDKEGMKRGPWTSDEDEALVQYINKNGPGSWRSLPKLAGLLRCGKSCRLRWTNYLRPDIKRGPFTPEDEKLVIQLHGMLGNRWAAIATQLPGRTDNEIKNLWNTHLKKRLISKGIDPETHEPCTSMNGSLIRSSASPSARHMAQWETARLEAESRLSKESSLVIPPSHTTKPDADFFLRMWKSEVGDSFRNLNKVTEPENCPSPFSQASSAKNGSVSGITTELCLTAAASEFPLEKKLKEADDDQNLKSNTDHYYTATSYSSSPDDLEDPSNTAVQLLWDFPGSNDMSFLEGHIDNYDIYRAISDYST
DCAR_028824	MSTYVTQLYPDYMKGTKIFSSSSYLGNSKWFPEEIKDTKWSQEENKMFEDALALFDKDTPDRWHNVAAMIPGKTVSDVIKQYRELEEDVSDIEAGLIPEPEYACDSFALEWTNHQGFDGMNQFYVRCGKRSTLTRPTDQERKKGVPWTEEEHRQFLLGLKKYGKGDWRNISRNFVTSRTPTQVASHAQKYYIRQLSGGKDKRRSSIHDITMVNLIEAKSTSTDSGQQHSDTNARLKDHHKWNLSDKGSVMDFNQANSSQLTTPRPDTSSQALSVQDYNLQTGILQRPQFGYYDSLSEMQQCSTYDRINLVGTLF
DCAR_006333	MYNTNREDEQWMMSAGGVEWSRFDDKLFEKALVMFPEDMPNRWQKIAEQVPGKTAEDVRVHYDALLHDVLEIDSGRVELPKYPDDGFLGFQETGANQISFGAKAKQGDGDRKKGTPWTEEEHRLFLIGLDRYGKGDWRSISRNVVVTRTPTQVASHAQKYYLRQNSMKKERKRSSIHDITTNVDTQPIPAPSNFTNQGDTMGYQNVRLPVLEDQIGG
DCAR_011787	METLYPASHTFSSSYLMQDCKSTIWTKEENKKFESALALFDKDTPDRWIKVADMIPGKSVLDVMKQYQNLVADITDIEAGLVPLPGYLASSCTLELMKNGEFNGFKKRPMGCRSSDQEKKKGVPWTEDEHRRFLMGLQKHGKGDWRNISRDFVVTKTSTQVASHAQKYYLRQQLAEGKEKRRPSIHDITTVHLTSDAQSDNHKFASHDKSALIPLPEKCITAPKMFLDWNHLDNGSILDCSSTYNDLCVPYSQESALRDFKVQKGGARVADFGLLDLGFQFQSTKYQIW
DCAR_032134	METLYPASHTFNSNWSMQEFQSTRTNWTTEDNKKFESCLALYDKETPDRWIKVALMIPGKTVYDVIEQYRKLVADISDIEAGLFPLPPGDPQDSSFTMELAGIPELNEFRKRPLACRSSDQEKKKGVPWTEDEHRRFLMGLQKHGKGDWRNIARNFVITKTSTQVASHAQKYYLRQLSEGKEKRRPSIHDITTTHLTDTTPSDDYKFPADDKSTFIPQPEKPISMPQKVLDWNKTDDELLMMFNSMHNNTLTAYKHETGDLGAGFSPLNPGFQFRAGRHQIW
DCAR_023184	MSDSGSGSEMWSREEEKCFENAIAMHWIEDSKEQWDKIATMVPTKSVEQLHEHYKLLVEDVNAIEAGLVPLPKYAGEEEAAAAAAAVSSSSTKSNHQQGLMNATAKRSSCNFSSGFSAFGGDSTCLGSKGSSRLEQERRKGIPWTEEEHRLFLIGLDKFGKGDWRSISRNYVISRTPTQVASHAQKYFIRLNSMNRDRRRTSIHDITSVNNGDVSSQHIPITGQQLTSDPSNGMAVGPPMKHPGPPGMAMYGAPLGHPVVAGSAHLGSAVGTPVMLPPPIHHHHPYVLPVAYPMAPPPAMHQ
DCAR_006452	MPPELLPRDRKELFRERKNERSLSEGGGSNRWRDVKRPGGYVRGFPMLSEESCRGSGPSRSNDKMLDDESGRSLGKYGRSGRENRGGPFSQRGLNRHSSDAAANSSLNGPIMQFNVNDKRLVDDVLTCNRIDLKDTPDKSGGVSGPCTGQKLDGENSLSSIDWKTLKWTRSGSLSSRGSGLSHSSSSKSMGGDSTETKSNLHPLNVSPLESPSCDAAAFASPAAGANSAAPTEETSSRKKPRLGWGEGLAKFEKKRVDSPSDTAVKIGMVLSENNTENGRSHVINVPDRSPRLAGLLSCTSPATPSVACSSSVGLNDKFLGKAVNVETADVCGSPLESLNQCEDLSCNPVTLEDTLVANLYQINELLKCNDQVSTDSDFVKSTVMNKLLVLKADVSKRI…
DCAR_017673	MGRAPCCDKANVKRGPWSPEEDAKLKEYIEKHGSGGNWIALPQKAGLRRCGKSCRLRWLNYLRPNIKHGEFTDDEDRIICTLFSNIGSRWSIIAGQLPGRTDNDIKNYWNTKLKKKLLMGSLMLPNPFIRPPNHINYHQNPILSSPTCSYSSSLPPSLRYYTNNTCYNGTSNFTPNLVNPQAQDQFLGPMQNYQGKESGLIMFGGHDQQAASCSSSDGSNITYNNKDQVDYEQLMMFSNGGINEIPDQKPMNLGMFGNHQSIGNTLDYNMSSLEEIKQLISTNNLTCNTNLNYFVDENKTMYY
DCAR_006110	MGRTPCCDKANVKKGPWSPEEDAKLKDFIEKYGTGGNWIALPQKAGLRRCGKSCRLRWLNYLRPNIKHGDFSEEEDRIICRLYDQIRTKWSVIAAHLPGRTDNDIKNYWNTKLKKKYMAAVTNLNHINMNYLNPPSQFFEAPQFRNQYNSQPNFSLFMNNMDTLSLPGIPQTLPINTSHHQSLGHYNPLMTESRSFGLTSHHQALSSGSSGGSFMSQITQDHNMVTRQPQTYSSSSNNTFSSVMQLDYGLMGGVCNTNSPVMQCYDNLEEIKPVISNNIMNTSYLGLDDGGKRNYGREEMYYPSY
DCAR_002524	MDVKGERNSEEIVPMMMNNSSDDQEDEMMMEEDLRRGPWTIEEDFALMNYISQNGEGRWNSLARSAGLKRTGKSCRLRWLNYLRPDVRRGNITLEEQLLILELHSRWGNRWSKIAQHLPGRTDNEIKNYWRTRVQKHAKQLKCDVNSKQFKDTMRYLWMPRLVERIQAAGGNTGACSAAAPGESSLAIATGDSSFTTANPTCYNTNNISNSGFSSQVMVPQTNGMMYNSYEGMIQSSMNNSSSFTPANSGTTGSSDSFGRSQVSPVSDMTDCYNYPPVNPKPNQDYYFQDQLGFTDTLVSPMGYYNSNAGFQCMEPNTSNPWMDGGDLSDNLWSVEDMCLLSQQFNNNNI
DCAR_001264	MVVHHCCSKQQVKRGLWSPEEDEKLIKHITAKGHSCWSSVPKLAGLQRCGKSCRLRWLNYLRPDLRKGPFTEHEEWTIIQAHGILGNKWAQIAKHLPGRTDNEIKNFWNSCIKKKLIAHGLDPKAHNLLSVHPNHSKGNNIDNACMATTDFSVDTSKTSAYEENTTRTALECRIHHSLWSNSQSCESLLGFTTEPSLKYLPVSSEPSTLQQELRLHSQPEDFDGEFTDNFDELMSVVNQGMNDQSFEGINFDMQFIETALNCAVWNNV
DCAR_028587	MEFTDGAEKVKGSWTPQEDETLVKLVEQQGPRNWSLISTSIPGRSGKSCRLRWCNQLSPAVHHRPFSPEEDAVIVQAHAMHGNRWATISRLLPGRTDNAIKNHWNSTLRRRRIADAGKRGYLDVISGSSESGLGVKRRCSGGSPEENSCDDCEPKTLLTLLPPGGNPVKEETRVSPEVEDEEKEKEGSTVVEMEDTGLVRMMQRMIAEEVRSYIDSLRAQGGSGAGFEYVANEQN
DCAR_002608	MSGDESAKCSIWTREQDKSFENGLAIYPEDLEDRWERIAADVPGKTVEEIIQHYNILIGDLSRIESGCVPLPRYDTSADDLTGQVGDEGTGRKGGNSGQYGVDGGKASRAEQERRKGISWSEEEHRLFLLGLEKYGKGDWRSISRNFVVTRTPTQVASHAQKYFIRLNSMNKDRRRSSIHDITNVNDVAVPQGTITGQTNGSSGGSSNKPSKELSQAPSLLEGVLVYGGTTIGQPVGGHLVSAIGTPVHPLQHMAFSVRAPVHGQMVPVAPMNMGAPVNTVPGSSAYPVPHSSAHR
DCAR_027563	MIPYGGEAAVVADEDRAGEMRSVRGSWSNEEDAALTDLVTKFGPRNWSVLAQGVPGRSGKSCRLRWCNQLDPGLKRIPFTGTPVGTWKMRYMQGHHFPAEEEDQLIISAHKRHGSKWSVIAKLLPGRTDNAVKNHWNATLKRRCLGLSKPGPASHNTLVDGLLETSRASSQASYGHPNFIKPPEVRKASMTPSGLVDFENVHDTVIPEMEEHHHVPEKEKDECRHNPEKDNPNSDSTLYRPVANVGAFAVYNTLGSMITKTTPGQRSLLQASRPEFGISKVLNYSCGDPVVPRLCGYGCCASHGEANCQSSLLGPEFVDYQEIPSSTNQELAALVTDLNNIAWIKSGVGTTA
DCAR_014007	MCSRGHWRPAEDEKLKELVERYGPHNWNAIAEKLQGRSGKSCRLRWFNQLDPRINRSPFSEEEEDLLLASHRIHGNRWAIIARLFPGRTDNAVKNHWHVIMARRCRERSKLYAKRAAAQTLSKHDHHTKNLASLVEKYTHRFEFPLVHNYHQNLCDPQPQSLIHNQKLHQDKKQKVEFYDFLQVRTESLRSEVTDQGKRDEEEVDQNHFSALLAEQQKKPSTVQFIDFLSAHTSAA
DCAR_024045	MMDNVPEMRDVVGVDEEDDTGEEESGESIGSKKQRVKGPWSENEDAILSHIVGSFGARNWSLIAKGIPGRSGKSCRLRWCNQLHPALKRKPFTDEEDRLILQAHSIHGNKWASIARLLPGRTDNAIKNHWNSTLRRRGIELGKSMFERGNWLEDASGDESKVSSEETLSCGDVNSSKSLEGKNVNSLETDGKSADDVQTEYQLCNEARYPRTVFQPVPRISAFSIYNPLDGPEPLVQHRRVTCSQKVILPPKPDAVIGKLLEGSYGERLVPRQCGYGCCGTSTKKMSKSSFLGPEFSDYEEPISFPSHELAGLAAEISNIAWLKSGLDNSNIKAPDHESGWSMISRGYHVQRGHIDKSKNNVHSQT
DCAR_028794	MDNDLEMRDAPPGAGAQNPGAEKVAEKSAEKIATSQKPRQRVKGPWSPDEDVSLCEIVGNFGARNWSLIAKGIPGRSGKSCRLRWCNQLDPGLKHNPFTDEEDRIILEAQAVHGNKWASIARLLPGRTDNAVKNHWNSTLKRRGYEFGKSKLEPGDWPEDASVEKSKASSEETLSCEDVNSIKSLEKNVVNSVEVGGQNGVEGQAECQMSSEAKDPPTLFRPVARISAFNMYNPFDGLEPVLPHTRLTSSQEPAFLPSDPDAGVGKYLKGAYGERLVPHQCGYGCCSSTEKMSKSSLLGPDFSDYSEPPSFSNLELAALAADISKIAWHKSGFESSNLKAPPDYVSGRLMITGGSHVKMGYSDESRKSVHSHT
DCAR_026879	MSSDESGDSSTWSREQDVKFENALATYSEDLSDRWQKIAADVPGKTIEEVRHHYELLVEDVNQIESGCVPLPRYNSSSIGSVGQSGNEGTGKKGGNFGHLNSDSNHNGKASKSEQERRKGIAWTEEEHRLFLLGLEKYGKGDWRSISRNFVVTRTPTQVASHAQKYFIRLSSINKDRRRSSIHDITNVNNGEVSPLAPITGQTNGSSAGGSSGKPSKQTPQSPLVASGVGMYGGTTIGQPVGGSLVSGMPVNLPQPAHMAYGMRAPTGQVVGAPVNMGTMAYSMPQTSAQR
DCAR_023482	MSGNESGDSSIWSREQDIMFENALATYSEDLSDRWEKIAADVPGKSLEEVRDHYELLVDDVNRIESGCVPLPRYNSSSSGSIGQAGNEGTGKKGGSFGNFNSESNHNGKALKSEQERRKGIAWTEEEHRLFLLGLEKYGKGDWRSISRNFVVTRTPTQVASHAQKYFIRLNSMNKDRRRSSIHDITNVNNGEMPVSPTPITGQTNGSSAGGSSGKPIKQTPQLVAPGVMYGGTTIGQPVGGSLVAGTPVNLSQPAHMGYSMIAPSGQLVPGAPVNMGPMAYPLPQTSTHR
DCAR_008824	MDRVKGPWSPEEDERLVGLVEKYGPRNWSLISKSIVGRSGKSCRLRWCNQLSPEVEHRPFSKEEDETILKAHERFGNKWATIARMLSGRTDNAIKNHWNSTLKRKCASMSEEDFVGFDGGSGRVVSGGRELKRSASLGSGQEKVVFCSRVKPGSPSGSDLSDSGHSGLPPVPGSGSGFRPVTRPDPVVVVPDPPTSLSLSLPGSEEKEKGGDETATEKEFFKPEFLMVMQEMIKKEVKDYMSGIEQSGMCLENEAVIGNAIGKRMGIRGMD
DCAR_004494	MKSEKIESSSQGVSDGPQRARPSHGRTSGPTRRSTKGQWTPEEDEILRQAVQRFNGKNWKKIAECFKERTDVQCLHRWQKVLNPELVKGPWSKEEDDIIIQLVEQIGPKKWSTIAQHLPGRIGKQCRERWHNHLNPSINKDAWTLEEEMALIRAHQVYGNKWAELTKYLPGRTDNSIKNHWNSSVKKKLDSYLASGLLTQLQSVPQSLSSSSRVQQYSGDDSIPRDGREAEETSECSQASTALVCSQSTNDMVNATGREDPLLIEQSCHCEETEMPCEFASSGNLLVHNYPDDWITSPGKDWQLDSNGLPNKSPHCKQESTSLLHCVAEDENHEQVPPSIQSSLAICSSAPTGNIINECDQPKHMLVSEDSHPEARNEGSFAPGYSAKCSMITSADGFT…
DCAR_014406	MDDQTGGGSSADDAPSCPRGHWRPAEDDKLRQLVARYGPQNWNSIAEKLQGRSGKSCRLRWFNQLDPRINRKPFTEEEEERLLAAHRIHGNKWAHISRLFPGRTDNAVKNHWHVIMARKQREQSKLCGKRSCPDLISAPDHVHRPNNNSSKICCTNTHFLEFQNYKKMDSSTSWNFRPSASKDHAGNADRGGVNYSSSNEFFRGSASSSTPLLHHPYHLSPSVSRGTLYRDFGSRAISGYKMLHSKHGDQESMNRAMVSLGNNQQVREDESIIQKEIPFIDFLGVESLNS
DCAR_024249	MVRAPCCDKIGLKKGPWTREEDQRLTSYIQQNGHSNWRALPKLSGLLRCGKSCRLRWTNYLNPDIKRGNFSKEEEETIIQLHESMGNRWSAMAAKLPGRTDNEIKNVWHTHIKKKLKDYNSTQDIKRPKNKSEPQSKKPDSSTSKEIESLGHGSISPKSSTSELSSVTTDPDIIQQEVLISSTTVLLSEFGESICLTDIPDDQDMKVWLEIDEGFKCLKGDDDMSFWYNLFLTAEELPEF
DCAR_027421	MANKCVIHVPIYAPNSSNTNIDIHNCCHNSFSSTSSSSFTSLISSSFSSSSSSSSASMSMIFADMGALSISNSKASHVAENNVGANAMDHFPYFTSGHSHDSSSTSDGFRFGFGGENTHETSFDLNNSSGKSLDQTDSCGQSKLCARGHWRPAEDAKLRELVALYGPQNWNLIADKLQGRSGKSCRLRWFNQLDPRINRRAFSEEEEERLMAAHRLYGNKWAMIARLFPGRTDNAVKNHWHVIMARKYREQSSAYRRRKMAQTSNYHTIEDQETSFLMCKPEPVTHYKAATISNTFVPPHYTGPSSYIYPFHQMQQNHYAPLMSENIAMQQSYLQFYPNGSGCSFTSDFKAEPPAHPQVSSLTQQLTTSSSAATQEEDRNRIGKESDIINAPSFIDFLG…
DCAR_008083	MGRSPCCDKNGLKKGPWTTEEDQKLVDYIQKNGYGNWRTLPKNAGLERCGKSCRLRWTNYLRPDIKRGRFSLEEEEAIIQLHRVLGNKWSTIASRLPGRTDNEIKNYWNTHIRKRLLRMGIDPVTHNPRLDLLDLSSILSQPLYNPSQMNISRLLGVQTLLNPELLRLATSLFSSSQRHQNPNFLQQNVQQNNPISSNSDQLVTNNQLMPPSMQPSQAQEFQTFVPFTNDAQAQFMEPQFTELLNDWGQCNELANGNYPDFQNYGYYGLDQFVPSMPSETSDFQSNGSNNMTSFTNISSTPASSPTHINSTSTIAAEEETENYSISSMLKFEIPDSFDLDCFM
DCAR_008249	MGRSPSPSNECVKKGPWTPEEDKILMDYIHENGGHGSWSALPKLAGLNRCGKSCRLRWTNYLRPDIKRGKFSDEEERMIINLHSAIGNKWSQIAAHLPGRTDNEIKNFWNTHVRRKLVNSGIDPKTHEPLIINHLNSFLANYSQLLSTSNLSNLVIANPLESALASLRSFLPQPAPNIQLLQNLWQIINSPNPLPNSIQENSLLQSSILSPGSGLISGTNAAYNHYTFTSPNTHVHPQRRPGEDHAFNNLSAFNMEGGLRPELFYNDTDIRNNSQKESMLPSSVSESVGVEQMNRTCFPAETPAASNMVRTWEELLNDEDGGNDFWKDLIKDL
DCAR_009305	MGRAPCCDKANVKRGPWSSEEDAKLKDYIEKHGTGGNWIALPQKAGLRRCGKSCRLRWLNYLRPNIRHGEFSDAEDKIICTLFANIGSRWSIIAAQLPGRTDNDIKNYWNTKLKKKVFMGSTSSFMLPPHKIKPSDHHQHFQYSYTSYAPSSVSFLQSPSSLPNPSSSSPPIKCRPTTTSKGYDSADTPAAAAGPFTGNYSYENISSISFPPNVHVQNTETLSTGPPDPAMQNLCHGGGVMYESPIIMFGANNQAAANGSSSDGGNSSNKDQVDHFGQLLMYPNRGGHSLIDGINVVAGGKQVLFSGDDETAPLDYNSLEEIKQLISATSNSNLNIFGNINESNKMMPYNQEEKVGSYY
DCAR_010747	MKNCNPLKVRKGAWGSDEDALLRKCIHKFGEGKWHLVPQRAGLNRCRKSCRLRWLNYLRPTIKRGEFGEDEVDLMMRLHKLLGNRWSLIAGRLPGRTANDVKNFWNTNVQKKLATAHFGGHKEVVKGKELIKTKQNSSATTCTATTHTVVKPLPRTLSQGTSVLYYSLNPRKHMYSPPGKILKNRLSSNETRALEIPVSDLDGNEWWRNLFVEIGIDDEGSFEGLLKTSSSNLENLGDQRCPILKTNESFAPVTEATGLQEEDCRSWSDIWNLLNLDYI
DCAR_010751	MTSGNDSKLRKGAWGSDEDTLLTKCMHKYGEGKWSLVPRRAGLNRCRKSCRLRWLNYLRPTIKRGEFGADEVDLMMRLHKLLGNRWSLIAGRLPGRTANDVKNFWNTNLQKKLMTASYQKELINGKQSINTATTSIVSAAVIKPIPQTLNRGRKSSSYGINPSNQLKNNPSPENIKNNNISTGDQNSNILVNKQPIPPTETPDHDGIEWWKNLLAEIDIPGHEEKLSEGLLLVSSSGVHNLDAERETTGKMSDQTSSPTVEATGFLEDGKDSWCDILNLLNSDHN
DCAR_009712	MGRAPCCDKNGLKKGPWTQEEDAKLVQYIQANGPGNWRNLPQNADLQRCGKSCRLRWTNYLRPDIKRGRFSFEEEEAIIQLHRVMGNKWSAIAAHLPGRTDNEIKNYWNTHIRKRLLRMGVDPVTHSPRIDFHDLSNILGSAQLNLSNLLGLQTAVSPELLGLANLLSSSQYQNPDLSFSLQKLQQLDNIIKNGDQVQSLYSNQYQNLTQVVSPSIVNQALLMEGNIGQYLSPTNSGFENLQGNQTSLTALQNMGYSACMADENLTESPDSQLISNDQSRHFDSGFSTPKSNSTSTPLNSSSTFVNSISNNENAGDRFCSNELTFEIPESFNFDEFIM
DCAR_002875	MGRAPCCEKVGLNRGRWTAEEDDILTKYIQANGEGSWRSLPKNAGLLRCGKSCRLRWVNYLKSDLKRGKFSSDEDETIIKLHSSLGNRWCLIASHLPGRTDNEIKNYWNSHLSRQIYKFRKIIQQLNHEPVVVDQPVPKSRTTDVAPKPPVKRTRKSITKKDTKVPDNSPDQKVVDKSPESATSSRDLGNGGSLVIMPATPALEEDVMSSMINLDIPEDKETMDDIFLSSFLDDIVSDQGLEADLNLQTLNQVPVGDPNGELLLSNADVENWLMDDGNTIMPNPSLMPEGEKYDLKNGELDVLGWDCGGNMDWDGGFEDQNLWDSEDEKLFSGLWETSCDKGDDGDHKQDAIVEWLFS
DCAR_012981/DCAR_012982	MVRPPVVAAKKGQWTPDEDIKLVIYVQEHGASNWSLVPENAGLKRSGKSCRLRWVNHLRPGIKVGKFTHEEELIIKHHHALLGNRWAAIAAHLTGRTDNDVKNYWYTHMKKKLDKVDGPVDEPTKNPVAPPSTLALVAAPPAVAPTLPPTLDPAVAPTVASVAPPTLAPAAAPPTVTHAVTIPVVTHAATPVFAHRCVLPTPTFAHASVFAPDRAVFDNPLTAPTSSFASGRAILDYSFTAPAPAPNFVRGREGFN
DCAR_013728	MGGGRAPCCDKKNVKRGPWSPAEDMKLAAFIQKNGHGNWRSLPKLAGLLRCGKSCRLRWINYLSPSVKRGNFTLQEEETIIKLHDLYGNRWSKIAAELPGRTDNEIKNVWNTHLKKRLSGKYSQCRSNISKNKLPKNDECSSIMIAALSSVSSTSATSNTGAEVPCQEDNKQPTRDHRRDQCPPVATMPEMLTEITPQICPDNNAKKETSRTSSFSSNASDYSSSAQPYHQAGNADKEMESLLSYSEEVPSDFDIWTVLEDFEKFESQQEQQLVPSYLQGSSSGDEDYIINHDIELAEKSEWYRYLENNEIGLVGIIGEEENISQNGKTGNGFCEEMSLEPEIDPDMDCLKHWPPSPHIF
DCAR_004286	MGRAPGCTGEGLKKGPWTPEEDQILMNYIHKHGLRGSWTALPKQAGLNRCGKSCRLRWINYLSPDIKRGGFTDEEEQMIINLHSALGNRWSQIAAQLPGRTDNGIKNYWNTHIKKKLVSSGIDPKTHEPIAPNDLNNFLVNFSHSLSTSNLTNLMMMNSVDSPALAALRSLVPQPEPTTQLLQNLWQIINTANPILLPNTIQENNLLNYSAYSSQGNVLVNGTDAAYDQDSSIFQNMHAGAQCSGKDFGNVGSGLRPDVLLDDAVGKSSIFPQKEDMLPALVSASSTDEPCGVKQMMNQTSVQAETLPAASSSSAFDTWEKLLNEGDGEDYFYRDLINDP
DCAR_021570	MELDTHHKEDHHVYQSILLPGNYIKPEIDNDFSVNIGSSKGFYQDNYQTLDQFSFTGSSSSYNHPNKISSPNVFSDPYDPFIYPSGKSYDIFDQFKPFEENGGSSFVQNSSDLQVGGFVNNPTAGKVDCNASDQRRRLGKMSVMVPDEGSCVTADHKNIPGKYFGKRSDAFTSSSTKPSKNTKKLKSSKGQWTAEEDRLLVDMVKKYGVRKWSHIASMLKGRIGKQCRERWHNHLRPDIKKDLWSEDEDRILIQAHSKVGNKWAEIAKRLPGRTENSIKNHWNATKRRQYSRRKCRTKWPRPSSLLQHYIKSLHLDNTKPTNYRRKSSSINKTPAEVIPKLNIPTTKPPNWSEKAEFCPNFDDDLKELAELNFMENPFEGVSIDDLLEDLPPIKTPPVE…
DCAR_021213	MVRSPSIDKNGIRKGEWSKEEDDKLRAYINKYGIWNWRQLPQFAGLSRCGKSCRLRWKNYLQPNVKRGNYTKDEEELIFNLHNQLGKKWSVIATKLPGRTDNEIKNFWHTHLKKRTEGLNSTLPSNEKKKKSRRQTSQISKQEIDEISFESDKGREIKSPTLSEGLTGSPNESCCTELSQSYSDAPLTDLFSWVQKNGARAKSCETSDGLLSQELNIEDYESEEGSASNEMPFRCSDVSDLMAWFGEDNSVTPSIEGLGDIWSQSFETDIYMINAHEQGLSDPGLVHPSSPATEEFFLWSYDLSDVCIR
DCAR_022404	MRKPADQTEKANNKLRKGLWSPEEDDKLMSYMVGNGQGCWTDIARNAGLFRCGKSCRLRWINYLRPDLKRGSFSVQEEELIIHLHSILGNRWSQIASRLPGRTDNEIKNLWNSTIKKRLKNNHHMTSTTSPNSADPSVDIKSGEMISFQEHQLMSFCMDSMSSTTTTSSSSANYNFDPFLPLNNSHDITTAPPLPNASNCGVGDVIFEGYGGSEHYVMAPENDLTVVSSLDNNDDPTFMFDKKSFDDINMINSDHPRSIKVEDFEFENREYLQGGQDIIRTGSDQLDWEGLLENISLTPYLDFQIG
DCAR_021522	MGRLPNNEKNEVKKGPWTPEEDIVLVSYVQENGPGNWRAVPANTGLARCSKSCRLRWTNYLRPGIKRGNFTDQEDRMIVHLQRLLGNRWSAIASYLPQRTDNDIKNYWNTYLKKKLLRKQARGAGDDQNVARGANSEASSSSSKGQWEKRLQTNVHMAKQALSEALSLDKSPSASTVTAASPALSAQATTSTGAPREQSPASPYAASADNIAHLLKGWMKKPAASSSSSQGHGTISSEITTTHDYSNSVKYNNHFYQAGSSSAAGYSPPSDGQTPECGITGGHRGLDSFFNKFNSSKNYAFPANAPLDGLANLRAEGNANNGLFMFPDRNYGKLNVHHQQQLQPMPPMSLIDNWLFDDVTAAANQAEQHNLMRNMF
AtMYB13	MGRRPCCEKIGLKKGPWSAEEDRILINYISLHGHPNWRALPKLAGLLRCGKSCRLRWINYLRPDIKRGNFTPHEEDTIISLHQLLGNRWSAIAAKLPGRTDNEIKNVWHTHLKKRLHHSQDQNNKEDFVSTTAAEMPTSPQQQSSSSADISAITTLGNNNDISNSNKDSATSSEDVLAIIDESFWSEVVLMDCDISGNEKNEKKIENWEGSLDRNDKGYNHDMEFWFDHLTSSSCIIGEMSDISEF
AtMYB60	MGRPPCCDKIGIKKGPWTPEEDIILVSYIQEHGPGNWRSVPTNTGLLRCSKSCRLRWTNYLRPGIKRGNFTPHEEGMIIHLQALLGNKWASIASYLPQRTDNDIKNYWNTHLKKKLNKSDSDERSRSENIALQTSSTRNTINHRSTYASSTENISRLLEGWMRASPKSSTSTTFLEHKMQNRTNNFIDHHSDQFPYEQLQGSWEEGHSKGINGDDDQGIKNSENNNGDDVHHEDGDHEDDDDHNATPPLTFIEKWLLEETSTTGGQMEEMSHLMELSNML
AtMYB61	MGRHSCCYKQKLRKGLWSPEEDEKLLTHITNHGHGCWSSVPKLAGLQRCGKSCRLRWINYLRPDLKRGAFSPEEENLIVELHAVLGNRWSQIASRLPGRTDNEIKNLWNSSIKKKLKQRGIDPNTHKPISEVESFSDKDKPTTSNNKRSGNDHKSPSSSSATNQDFFLERPSDLSDYFGFQKLNFNSNLGLSVTTDSSLCSMIPPQFSPGNMVGSVLQTPVCVKPSISLPPDNNSSSPISGGDHVKLAAPNWEFQTNNNNTSNFFDNGGFSWSIPNSSTSSSQVKPNHNFEEIKWSEYLNTPFFIGSTVQSQTSQPIYIKSETDYLANVSNMTDPWSQNENLGTTETSDVFSKDLQRMAVSFGQSL
AtMYB58	MGKGRAPCCDKTKVKRGPWSHDEDLKLISFIHKNGHENWRSLPKQAGLLRCGKSCRLRWINYLRPDVKRGNFSAEEEDTIIKLHQSFGNKWSKIASKLPGRTDNEIKNVWHTHLKKRLSSETNLNADEAGSKGSLNEEENSQESSPNASMSFAGSNISSKDDDAQISQMFEHILTYSEFTGMLQEVDKPELLEMPFDLDPDIWSFIDGSDSFQQPENRALQESEEDEVDKWFKHLESELGLEENDNQQQQQQHKQGTEDEHSSSLLESYELLIH
AtMYB52	MMCSRGHWRPAEDEKLRELVEQFGPHNWNAIAQKLSGRSGKSCRLRWFNQLDPRINRNPFTEEEEERLLASHRIHGNRWSVIARFFPGRTDNAVKNHWHVIMARRGRERSKLRPRGLGHDGTVAATGMIGNYKDCDKERRLATTTAINFPYQFSHINHFQVLKEFLTGKIGFRNSTTPIQEGAIDQTKRPMEFYNFLQVNTDSKIHELIDNSRKDEEEDVDQNNRIPNENCVPFFDFLSVGNSASQGLC
AtMYB51	MVRTPCCKAELGLKKGAWTPEEDQKLLSYLNRHGEGGWRTLPEKAGLKRCGKSCRLRWANYLRPDIKRGEFTEDEERSIISLHALHGNKWSAIARGLPGRTDNEIKNYWNTHIKKRLIKKGIDPVTHKGITSGTDKSENLPEKQNVNLTTSDHDLDNDKAKKNNKNFGLSSASFLNKVANRFGKRINQSVLSEIIGSGGPLASTSHTTNTTTTSVSVDSESVKSTSSSFAPTSNLLCHGTVATTPVSSNFDVDGNVNLTCSSSTFSDSSVNNPLMYCDNFVGNNNVDDEDTIGFSTFLNDEDFMMLEESCVENTAFMKELTRFLHEDENDVVDVTPVYERQDLFDEIDNYFG
AtMYB3	MGRSPCCEKAHMNKGAWTKEEDQLLVDYIRKHGEGCWRSLPRAAGLQRCGKSCRLRWMNYLRPDLKRGNFTEEEDELIIKLHSLLGNKWSLIAGRLPGRTDNEIKNYWNTHIKRKLLSRGIDPNSHRLINESVVSPSSLQNDVVETIHLDFSGPVKPEPVREEIGMVNNCESSGTTSEKDYGNEEDWVLNLELSVGPSYRYESTRKVSVVDSAESTRRWGSELFGAHESDAVCLCCRIGLFRNESCRNCRVSDVRTH
AtMYB116	MSNITKKKCNGNEEGAEQRKGPWTLEEDTLLTNYISHNGEGRWNLLAKSSGLKRAGKSCRLRWLNYLKPDIKRGNLTPQEQLLILELHSKWGNRWSKISKYLPGRTDNDIKNYWRTRVQKQARQLNIDSNSHKFIEVVRSFWFPRLINEIKDNSYTNNIKANAPDLLGPILRDSKDLGFNNMDCSTSMSEDLKKTSQFMDFSDLETTMSLEGSRGGSSQCVSEVYSSFPCLEEEYMVAVMGSSDISALHDCHVADSKYEDDVTQDLMWNMDDIWQFNEYAHFN
AtMYB93	MGRSPCCDENGLKKGPWTPEEDQKLIDYIHKHGHGSWRALPKLADLNRCGKSCRLRWTNYLRPDIKRGKFSAEEEQTILHLHSILGNKWSAIATHLQGRTDNEIKNFWNTHLKKKLIQMGIDPVTHQPRTDLFASLPQLIALANLKDLIEQTSQFSSMQGEAAQLANLQYLQRMFNSSASLTNNNGNNFSPSSILDIDQHHAMNLLNSMVSWNKDQNPAFDPVLELEANDQNQDLFPLGFIIDQPTQPLQQQKYHLNNSPSELPSQGDPLLDHVPFSLQTPLNSEDHFIDNLVKHPTDHEHEHDDNPSSWVLPSLIDNNPKTVTSSLPHNNPADASSSSSYGGCEAASFYWPDICFDESLMNVIS
AtMYB112	MNISRTEFANCKTLINHKEEVEEVEKKMEIEIRRGPWTVEEDMKLVSYISLHGEGRWNSLSRSAGLNRTGKSCRLRWLNYLRPDIRRGDISLQEQFIILELHSRWGNRWSKIAQHLPGRTDNEIKNYWRTRVQKHAKLLKCDVNSKQFKDTIKHLWMPRLIERIAATQSVQFTSNHYSPENSSVATATSSTSSSEAVRSSFYGGDQVEFGTLDHMTNGGYWFNGGDTFETLCSFDELNKWLIQ
AtMYB75	MEGSSKGLRKGAWTTEEDSLLRQCINKYGEGKWHQVPVRAGLNRCRKSCRLRWLNYLKPSIKRGKLSSDEVDLLLRLHRLLGNRWSLIAGRLPGRTANDVKNYWNTHLSKKHEPCCKIKMKKRDITPIPTTPALKNNVYKPRPRSFTVNNDCNHLNAPPKVDVNPPCLGLNINNVCDNSIIYNKDKKKDQLVNNLIDGDNMWLEKFLEESQEVDILVPEATTTEKGDTLAFDVDQLWSLFDGETVKFD
AtMYB50	MKRHSCCYKQKLRKGLWSPEEDEKLLNYITKHGHGCWSSVPKLAGLERCGKSCRLRWINYLRPDLKRGAFSSEEQNLIVELHAVLGNRWSQIAARLPGRTDNEIKNLWNSCIKKKLMKKGIDPITHKPLSEVGKETNRSDNNNSTSFSSETNQDLFVKKTSDFAEYSAFQKEESNSVSLRNSLSSMIPTQFNIDDGSVSNAGFDTQVCVKPSIILLPPPNNTSSTVSGQDHVNVSEPNWESNSGTTSHLNNPGMEEMKWSEEYLNESLFSTQVYVKSETDFNSNIAFPWSQSQACDVFPKDLQRMAFSFGGQTL
AtMYB113	MGESPKGLRKGTWTTEEDILLRQCIDKYGEGKWHRVPLRTGLNRCRKSCRLRWLNYLKPSIKRGKLCSDEVDLVLRLHKLLGNRWSLIAGRLPGRTANDVKNYWNTHLSKKHDERCCKTKMINKNITSHPTSSAQKIDVLKPRPRSFSDKNSCNDVNILPKVDVVPLHLGLNNNYVCESSITCNKDEQKDKLININLLDGDNMWWESLLEADVLGPEATETAKGVTLPLDFEQIWARFDEETLELN
AtMYB90	MEGSSKGLRKGAWTAEEDSLLRLCIDKYGEGKWHQVPLRAGLNRCRKSCRLRWLNYLKPSIKRGRLSNDEVDLLLRLHKLLGNRWSLIAGRLPGRTANDVKNYWNTHLSKKHESSCCKSKMKKKNIISPPTTPVQKIGVFKPRPRSFSVNNGCSHLNGLPEVDLIPSCLGLKKNNVCENSITCNKDDEKDDFVNNLMNGDNMWLENLLGENQEADAIVPEATTAEHGATLAFDVEQLWSLFDGETVELD
AtMYB62	MENSMKKKKSFKESEDEELRRGPWTLEEDTLLTNYILHNGEGRWNHVAKCAGLKRTGKSCRLRWLNYLKPDIRRGNLTPQEQLLILELHSKWGNRWSKIAQYLPGRTDNEIKNYWRTRVQKQARQLNIESNSDKFFDAVRSFWVPRLIEKMEQNSSTTTTYCCPQNNNNNSLLLPSQSHDSLSMQKDIDYSGFSNIDGSSSTSTCMSHLTTVPHFMDQSNTNIIDGSMCFHEGNVQEFGGYVPGMEDYMVNSDISMECHVADGYSAYEDVTQDPMWNVDDIWQFRE
AtMYB105	MEMVHADVASLSITPCFPSSLSSSSHHHYNQQQHCIMSEDQHHSMDQTTSSDYFSLNIDNAQHLRSYYTSHREEDMNPNLSDYSNCNKKDTTVYRSCGHSSKASVSRGHWRPAEDTKLKELVAVYGPQNWNLIAEKLQGRSGKSCRLRWFNQLDPRINRRAFTEEEEERLMQAHRLYGNKWAMIARLFPGRTDNSVKNHWHVIMARKFREQSSSYRRRKTMVSLKPLINPNPHIFNDFDPTRLALTHLASSDHKQLMLPVPCFPGYDHENESPLMVDMFETQMMVGDYIAWTQEATTFDFLNQTGKSEIFERINEEKKPPFFDFLGLGTV
AtMYB54	MIMCSRGHWRPAEDEKLKDLVEQYGPHNWNAIALKLPGRSGKSCRLRWFNQLDPRINRNPFTEEEEERLLAAHRIHGNRWSIIARLFPGRTDNAVKNHWHVIMARRTRQTSKPRLLPSTTSSSSLMASEQIMMSSGGYNHNYSSDDRKKIFPADFINFPYKFSHINHLHFLKEFFTGKIALNHKANQSKKPMEFYNFLQVNTDSNKSEIIDQDSGQSKRSDSDTKHESHVPFFDFLSVGNSAS
AtMYB31	MGRPPCCEKIEVKKGPWTPEEDIILVSYIQQHGPGNWRSVPANTGLLRCSKSCRLRWTNYLRPGIKRGNFTQPEEKMIIHLQALLGNRWAAIASYLPQRTDNDIKNYWNTHLKKKLVMMKFQNGIINENKTNLATDISSCNNNNNGCNHNKRTTNKGQWEKKLQTDINMAKQALFQALSLDQPSSLIPPDPDSPKPHHHSTTTYASSTDNISKLLQNWTSSSSSKPNTSSVSNNRSSSPGEGGLFDHHSLFSSNSESGSVDEKLNLMSETSMFKGESKPDIDMEATPTTTTTDDQGSLSLIEKWLFDDQGLVQCDDSQEDLIDVSLEELK
AtMYB63	MGKGRAPCCDKTKVKRGPWSPEEDIKLISFIQKFGHENWRSLPKQSGLLRCGKSCRLRWINYLRPDLKRGNFTSEEEETIIKLHHNYGNKWSKIASQLPGRTDNEIKNVWHTHLKKRLAQSSGTADEPASPCSSDSVSRGKDDKSSHVEDSLNRETNHRNELSTSMSSGGSNQQDDPKIDELRFEYIEEAYSEFNDIIIQEVDKPDLLEIPFDSDPDIWSFLDTSNSFQQSTANENSSGSRATTEEESDEDEVKKWFKHLESELGLEEDDNQQQYKEEESSSSSLLKNYELMIH
AtMYB7	MGRSPCCEKEHMNKGAWTKEEDERLVSYIKSHGEGCWRSLPRAAGLLRCGKSCRLRWINYLRPDLKRGNFTHDEDELIIKLHSLLGNKWSLIAARLPGRTDNEIKNYWNTHIKRKLLSKGIDPATHRGINEAKISDLKKTKDQIVKDVSFVTKFEETDKSGDQKQNKYIRNGLVCKEERVVVEEKIGPDLNLELRISPPWQNQREISTCTASRFYMENDMECSSETVKCQTENSSSISYSSIDISSSNVGYDFLGLKTRILDFRSLEMK
AtMYB70	MSGSTRKEMDRIKGPWSPEEDDLLQSLVQKHGPRNWSLISKSIPGRSGKSCRLRWCNQLSPEVEHRGFTAEEDDTIILAHARFGNKWATIARLLNGRTDNAIKNHWNSTLKRKCSGGGGGGEEGQSCDFGGNGGYDGNLTDEKPLKRRASGGGGVVVVTALSPTGSDVSEQSQSSGSVLPVSSSCHVFKPTARAGGVVIESSSPEEEEKDPMTCLRLSLPWVNESTTPPELFPVKREEEEEKEREISGLGGDFMTVVQEMIKTEVRSYMADLQLGNGGGAGGGASSCMVQGTNGRNVGFREFIGLGRIE
AtMYB100	MKKNYQKKNIKVVSTSKYLKKSDIDKVNWTESEDIKLKEIMALGPKNKWTKVAKKFEGRTGKQCRERWYNHARPNIKKTAWSEEEDQILIEAHKVLGTKWVEIAQQLPGRSDNNIKNHWNTTKRRVQNKRGGTVNPVGNNILENYIRCITINNEDFLKTDGSYGEPTNIESDDDSKDMLYGEMNLSLETITTQTTKPLTNASTTSPYVQMPEDNYTMEDCESLEDILELLRWWE
AtMYB104	MIQDQANDLLAMKKTFTKSKWKPEEDRILKDYVIQYGDRTWTHVPKRTGLPHNPASCRFRWMNHLKPSLKKGPFTDEEEKRVLQLHAVLGNKWSQMAREFPGRTDNEIKNFWNARRMRLKGKGLPVYPDEVREQAIRTAAQYGVKVELLNAHYSQDSLMAGNVEKPQELNNLALNQCSPYYQSTLANVQPSRNRVMEPETTFPFTGGSAMNEQNPTLLCNPYVESTQEQLPDSHLFGNVTYSSPPMPLIHEVENLELPSFQGFDFHEEPSSFGAEQYNPMLNLEPHNTLVQSPLIGQTPTDFPSSFYDELLDELLESVVNGSLGEIPKTDTSSESQLFQSSLRSHTDATPDIANTTGKPFLVSTHYITITSFFVCSIQEVSTNLYA
AtMYB81	MGKVRQDSGSDDDNSIKKSFTKGPWTQAEDNLLIAYVDKHGDGNWNAVQNNSGLSRCGKSCRLRWVNHLRPDLKKGAFTEKEEKRVIELHALLGNKWARMAEELPGRTDNEIKNFWNTRLKRLQRLGLPVYPDEVREHAMNAATHSGLNTDSLDGHHSQEYMEADTVEIPEVDFEHLPLNRSSSYYQSMLRHVPPTNVFVRQKPCFFQPPNVYNLIPPSPYMSTGKRPREPETAFPCPGGYTMNEQSPRLWNYPFVENVSEQLPDSHLLGNAAYSSPPGPLVHGVENFEFPSFQYHEEPGGWGADQPNPMPEHESDNTLVQSPLTAQTPSDCPSSSLYDGLLESVVYGSSGEKPATDTDSESSLFQSFTPANENITGKTCFLTLYALHALHCLCNQFKK…
AtMYB14	MGRAPCCEKMGVKRGPWTPEEDQILINYIHLYGHSNWRALPKHAGLLRCGKSCRLRWINYLRPDIKRGNFTPQEEQTIINLHESLGNRWSAIAAKLPGRTDNEIKNVWHTHLKKRLSKNLNNGGDTKDVNGINETTNEDKGSVIVDTASLQQFSNSITTFDISNDNKDDIMSYEDISALIDDSFWSDVISVDNSNKNEKKIEDWEGLIDRNSKKCSYSNSKLYNDDMEFWFDVFTSNRRIEEFSDIPEF
AtMYB101	MDGGGETTATATMEGRGLKKGPWTTTEDAILTEYVRKHGEGNWNAVQKNSGLLRCGKSCRLRWANHLRPNLKKGSFTPDEEKIIIDLHAKLGNKWARMASQLPGRTDNEIKNYWNTRMKRRQRAGLPLYPHEIQHQGIDIDDEFEFDLTSFQFQNQDLDHNHQNMIQYTNSSNTSSSSSSFSSSSSQPSKRLRPDPLVSTNPGLNPIPDSSMDFQMFSLYNNSLENDNNQFGFSVPLSSSSSSNEVCNPNHILEYISENSDTRNTNKKDIDAMSYSSLLMGDLEIRSSSFPLGLDNSVLELPSNQRPTHSFSSSPIIDNGVHLEPPSGNSGLLDALLEESQALSRGGLFKDVRVSSSDLCEVQDKRVKMDFENLLIDHLNSSNHSSLGANPNIHNKYNE…
AtMYB38	MGRAPCCDKANVKRGPWSPEEDAKLKDYIEKQGTGGNWIALPHKAGLRRCGKSCRLRWLNYLRPNIRHGDFTEEEDNIIYSLFASIGSRWSVIAAHLQGRTDNDIKNYWNTKLKKKLIATMAPPPHHHLAIATSSSSASPSSSSHYNMINSLLPYNPSTNQLLTPHQGIMMTMMGQQQQLFYQEDMGNLVNSPNRNNLIMSHQEDNQEQSTNKGIMLLSDVRSGSSTTSTVTRVKMEHRDHDDHHHHHEEDERSMTSVVMEDYGMEEIKQLISSSCTSSNNSLWFDENKTEDKFMLYY
AtMYB25	MNGEISRPPELISSRNPCKSFENAIHKAVEAELAELAKSDANGGGKSKVKGPWLPEQDEALTRLVKMCGPRNWNLISRGIPGRSGKSCRLRWCNQLDPILKRKPFSDEEEHMIMSAQAVLGNKWSVIAKLLPGRTDNAIKNHWNSNLRRKPAEQWKIPLLMSNTEIVYQLYPSMVRRISNASPKEHLPQEEETGVLSDDKMDDEAKEPPREQNSKTGVYRPVARMGAFSVCKPGYMAPCEGPLVQASRPDSLAGKFLQSLCYDPIIPSKCGHGCCNHQDSTTLSSSSVLGSEFVDYEEHSSAELDKELISISNDLNNTAWIRSGKEAEQSLKADDQFRREYAHSKFSGMVNNGVSSQMVRQDLRALS
AtMYB2	MEDYERINSNSPTHEEDSDVRKGPWTEEEDAILVNFVSIHGDARWNHIARSSGLKRTGKSCRLRWLNYLRPDVRRGNITLEEQFMILKLHSLWGNRWSKIAQYLPGRTDNEIKNYWRTRVQKQAKHLRCDVNSNLFKETMRNVWMPRLVERINAQSLPTTCEQVESMITDPSQPVNEPSPVEPGFVQFSQNHHQQFVPATELSATSSNSPAETFSDVRGGVVNGSGYDPSGQTGFGEFNDWGCVGGDNMWTDEESFWFLQDQFCPDTTSYSYN
AtMYB12	MGRAPCCEKVGIKRGRWTAEEDQILSNYIQSNGEGSWRSLPKNAGLKRCGKSCRLRWINYLRSDLKRGNITPEEEELVVKLHSTLGNRWSLIAGHLPGRTDNEIKNYWNSHLSRKLHNFIRKPSISQDVSAVIMTNASSAPPPPQAKRRLGRTSRSAMKPKIHRTKTRKTKKTSAPPEPNADVAGADKEALMVESSGAEAELGRPCDYYGDDCNKNLMSINGDNGVLTFDDDIIDLLLDESDPGHLYTNTTCGGDGELHNIRDSEGARGFSDTWNQGNLDCLLQSCPSVESFLNYDHQVNDASTDEFIDWDCVWQEGSDNNLWHEKENPDSMVSWLLDGDDEATIGNSNCENFGEPLDHDDESALVAWLLS
AtMYB106	MPIHVRDREKGRLQNLNRDIFCCVSPSIYQSDAKRAAFVIILIMIISPCCDKAGLKKGPWTPEEDQKLLAYIEEHGHGSWRSLPEKAGLQRCGKSCRLRWTNYLRPDIKRGKFTVQEEQTIIQLHALLGNRWSAIATHLPKRTDNEIKNYWNTHLKKRLIKMGIDPVTHKHKNETLSSSTGQSKNAATLSHMAQWESARLEAEARLARESKLLHLQHYQNNNNLNKSAAPQQHCFTQKTSTNWTKPNQGNGDQQLESPTSTVTFSENLLMPLGIPTDSSRNRNNNNNESSAMIELAVSSSTSSDVSLVKEHEHDWIRQINCGSGGIGEGFTSLLIGDSVGRGLPTGKNEATAGVGNESEYNYYEDNKNYWNSILNLVDSSPSDSATMF
AtMYB107	MGRSPCCDESGLKKGPWTPEEDQKLINHIRKHGHGSWRALPKQAGLNRCGKSCRLRWTNYLRPDIKRGNFTAEEEQTIINLHSLLGNKWSSIAGHLPGRTDNEIKNYWNTHIRKKLIQMGIDPVTHRPRTDHLNVLAALPQLLAAANFNNLLNLNQNIQLDATSVAKAQLLHSMIQVLSNNNTSSSFDIHHTTNNLFGQSSFLENLPNIENPYDQTQGLSHIDDQPLDSFSSPIRVVAYQHDQNFIPPLISTSPDESKETQMMVKNKEIMKYNDHTSNPSSTSTFTQDHQPWCDIIDDEASDSYWKEIIEQTCSEPWPFRE
AtMYB108	MDEKGRSLKNNNMEDEMDLKRGPWTAEEDFKLMNYIATNGEGRWNSLSRCAGLQRTGKSCRLRWLNYLRPDVRRGNITLEEQLLILELHSRWGNRWSKIAQYLPGRTDNEIKNYWRTRVQKHAKQLKCDVNSQQFKDTMKYLWMPRLVERIQSASASSAAAATTTTTTTTGSAGTSSCITTSNNQFMNYDYNNNNMGQQFGVMSNNDYITPENSSVAVSPASDLTEYYSAPNPNPEYYSGQMGNSYYPDQNLVSSQLLPDNYFDYSGLLDEDLTAMQEQSNLSWFENINGAASSSDSLWNIGETDEEFWFLQQQQQFNNNGSF
AtMYB1	MEAEIVRRSEVTGLRREVEESSIGRGDCDGDGGDVGEDAAGFVGTSGRGRRDRVKGPWSKEEDDVLSELVKRLGARNWSFIARSIPGRSGKSCRLRWCNQLNPNLIRNSFTEVEDQAIIAAHAIHGNKWAVIAKLLPGRTDNAIKNHWNSALRRRFIDFEKAKNIGTGSLVVDDSGFDRTTTVASSEETLSSGGGCHVTTPIVSPEGKEATTSMEMSEEQCVEKTNGEGISRQDDKDPPTLFRPVPRLSSFNACNHMEGSPSPHIQDQNQLQSSKQDAAMLRLLEGAYSERFVPQTCGGGCCSNNPDGSFQQESLLGPEFVDYLDSPTFPSSELAAIATEIGSLAWLRSGLESSSVRVMEDAVGRLRPQGSRGHRDHYLVSEQGTNITNVLST
AtMYB65	MSYTTATADSDDGMHSSIHNESPAPDSISNGCRSRGKRSVLKKGPWTSTEDGILIDYVKKHGEGNWNAVQKHTSLARCGKSCRLRWANHLRPNLKKGAFSQEEEQLIVEMHAKMGNKWAQMAEHLPGRTDNEIKNYWNTRIKRRQRAGLPLYPPEIYVDDLHWSEEYTKSNIIRVDRRRRHQDFLQLGNSKDNVLFDDLNFAASLLPAASDLSDLVACNMLGTGASSSRYESYMPPILPSPKQIWESGSRFPMCSSNIKHEFQSPEHFQNTAVQKNPRSCSISPCDVDHHPYENQHSSHMMMVPDSHTVTYGMHPTSKPLFGAVKLELPSFQYSETSAFDQWKTTPSPPHSDLLDSVDAYIQSPPPSQVEESDCFSSCDTGLLDMLLHEAKIKTSAKHS…
AtMYB15	MGRAPCCEKMGLKRGPWTPEEDQILVSFILNHGHSNWRALPKQAGLLRCGKSCRLRWMNYLKPDIKRGNFTKEEEDAIISLHQILGNRWSAIAAKLPGRTDNEIKNVWHTHLKKRLEDYQPAKPKTSNKKKGTKPKSESVITSSNSTRSESELADSSNPSGESLFSTSPSTSEVSSMTLISHDGYSNEINMDNKPGDISTIDQECVSFETFGADIDESFWKETLYSQDEHNYVSNDLEVAGLVEIQQEFQNLGSANNEMIFDSEMDFWFDVLARTGGEQDLLAGL
AtMYB118	MEFESVFKMHYPYLAAVIYDDSSTLKDFHPSLTDDFSCVHNVHHKPSMPHTYEIPSKETIRGITPSPCTEAFEACFHGTSNDHVFFGMAYTTPPTIEPNVSHVSHDNTMWENDQNQGFIFGTESTLNQAMADSNQFNMPKPLLSANEDTIMNRRQNNQVMIKTEQIKKKNKRFQMRRICKPTKKASIIKGQWTPEEDKLLVQLVDLHGTKKWSQIAKMLQGRVGKQCRERWHNHLRPDIKKDGWTEEEDIILIKAHKEIGNRWAEIARKLPGRTENTIKNHWNATKRRQHSRRTKGKDEISLSLGSNTLQNYIRSVTYNDDPFMTANANANIGPRNMRGKGKNVMVAVSEYDEGECKYIVDGVNNLGLEDGRIKMPSLAAMSASGSASTSGSASGSGSG…
AtMYB21	MEKRGGGSSGGSGSSAEAEVRKGPWTMEEDLILINYIANHGDGVWNSLAKSAGLKRTGKSCRLRWLNYLRPDVRRGNITPEEQLIIMELHAKWGNRWSKIAKHLPGRTDNEIKNFWRTRIQKYIKQSDVTTTSSVGSHHSSEINDQAASTSSHNVFCTQDQAMETYSPTPTSYQHTNMEFNYGNYSAAAVTATVDYPVPMTVDDQTGENYWGMDDIWSSMHLLNGN
AtMYB30	MVRPPCCDKGGVKKGPWTPEEDIILVTYIQEHGPGNWRAVPTNTGLLRCSKSCRLRWTNYLRPGIKRGNFTEHEEKMIVHLQALLGNRWAAIASYLPQRTDNDIKNYWNTHLKKKLNKVNQDSHQELDRSSLSSSPSSSSANSNSNISRGQWERRLQTDIHLAKKALSEALSPAVAPIITSTVTTTSSSAESRRSTSSASGFLRTQETSTTYASSTENIAKLLKGWVKNSPKTQNSADQIASTEVKEVIKSDDGKECAGAFQSFSEFDHSYQQAGVSPDHETKPDITGCCSNQSQWSLFEKWLFEDSGGQIGDILLDENTNFF
AtMYB110	MDFSCFQEYPFEFHCRGTTFNGFRENNAVSETVEEFCNKRRMQKKSDDLKTKKKKKQSVSRVCSRGHWRISEDTQLMELVSVYGPQNWNHIAESMQGRTGKSCRLRWFNQLDPRINKRAFSDEEEERLLAAHRAFGNKWAMIAKLFNGRTDNALKNHWHVLMARKMRQQSSSYVQRFNGSAHESNTDHKIFNLSPGLSLLTLHICIEFNSVIVMRYFRYLSLRNNELMVWSQK
AtMYB94	MGRPPCCDKIGVKKGPWTPEEDIILVSYIQEHGPGNWRSVPTHTGLRRCSKSCRLRWTNYLRPGIKRGNFTEHEEKMILHLQALLGNRWAAIASYLPERTDNDIKNYWNTHLKKKLKKMNDSCDSTINNGLDNKDFSISNKNTTSHQSSNSSKGQWERRLQTDINMAKQALCDALSIDKPQNPTNFSIPDLGYGPSSSSSSTTTTTTTTRNTNPYPSGVYASSAENIARLLQNFMKDTPKTSVPLPVAATEMAITTAASSPSTTEGDGEGIDHSLFSFNSIDEAEEKPKLIDHDINGLITQGSLSLFEKWLFDEQSHDMIINNMSLEGQEVLF
AtMYB84	MGRAPCCDKANVKKGPWSPEEDAKLKSYIENSGTGGNWIALPQKIGLKRCGKSCRLRWLNYLRPNIKHGGFSEEEENIICSLYLTIGSRWSIIAAQLPGRTDNDIKNYWNTRLKKKLINKQRKELQEACMEQQEMMVMMKRQHQQQQIQTSFMMRQDQTMFTWPLHHHNVQVPALFMNQTNSFCDQEDVKPVLIKNMVKIEDQELEKTNPHHHQDSMTNAFDHLSFSQLLLDPNHNHLGSGEGFSMNSILSANTNSPLLNTSNDNQWFGNFQAETVNLFSGASTSTSADQSTISWEDISSLVYSDSKQFF
AtMYB77	MADRVKGPWSQEEDEQLRRMVEKYGPRNWSAISKSIPGRSGKSCRLRWCNQLSPEVEHRPFSPEEDETIVTARAQFGNKWATIARLLNGRTDNAVKNHWNSTLKRKCSGGVAVTTVTETEEDQDRPKKRRSVSFDSAFAPVDTGLYMSPESPNGIDVSDSSTIPSPSSPVAQLFKPMPISGGFTVVPQPLPVEMSSSSEDPPTSLSLSLPGAENTSSSHNNNNNALMFPRFESQMKINVEERGEGRRGEFMTVVQEMIKAEVRSYMAEMQKTSGGFVVGGLYESGGNGGFRDCGVITPKVE
AtMYB109	MEGETHQSEPLPLASGDSDEGISAAIEAELAELAAGDSSGGGGCGGGGGGIRSKVKGPWSTEEDAVLTKLVRKLGPRNWSLIARGIPGRSGKSCRLRWCNQLDPCLKRKPFSDEEDRMIISAHAVHGNKWAVIAKLLTGRTDNAIKNHWNSTLRRKYADLWNNGQWMANSVTTASVKNENVDETTNPPSSKQQLPQGDINSSPPKPPQVSDVVMEEAANEPQEPQEQQEQAPPVVSNVPTENNVFRPVARVGAFSIYNPTSQKNGYRDYNIVPCEGPLIQAAKPDSLAGKFLQSLCDEPQIPSKCGHGCSTLPAETKFSRNSVLGPEFVDYEEPSAVFNQELISIATDLNNIAWIKSGLDNAVVREAEQSLKMDNYNYNDPRIKFTGMMPRQDFFCARS
AtMYB17	MGRTPCCDKIGLKKGPWTPEEDEVLVAHIKKNGHGSWRTLPKLAGLLRCGKSCRLRWTNYLRPDIKRGPFTADEEKLVIQLHAILGNRWAAIAAQLPGRTDNEIKNLWNTHLKKRLLSMGLDPRTHEPLPSYGLAKQAPSSPTTRHMAQWESARVEAEARLSRESMLFSPSFYSGVVKTECDHFLRIWNSEIGEAFRNLAPLDESTITSQSPCSRATSTSSALLKSSTNSWGGKEVTVAIHGSDYSPYSNDLEDDSTDSALQLLLDFPISDDDMSFLEENIDSYSQAPPIGLVSMVSKF
AtMYB11	MGRAPCCEKVGIKKGRWTAEEDRTLSDYIQSNGEGSWRSLPKNAGLKRCGKSCRLRWINYLRSDIKRGNITPEEEDVIVKLHSTLGTRWSTIASNLPGRTDNEIKNYWNSHLSRKLHGYFRKPTVANTVENAPPPPKRRPGRTSRSAMKPKFILNPKNHKTPNSFKANKSDIVLPTTTIENGEGDKEDALMVLSSSSLSGAEEPGLGPCGYGDDGDCNPSINGDDGALCLNDDIFDSCFLLDDSHAVHVSSCESNNVKNSEPYGGMSVGHKNIETMADDFVDWDFVWREGQTLWDEKEDLDSVLSRLLDGEEMESEIRQRDSNDFGEPLDIDEENKMAAWLLS
AtMYB55	MGRHSCCYKQKLRKGLWSPEEDEKLLRYITKYGHGCWSSVPKQAGLQRCGKSCRLRWINYLRPDLKRGAFSQDEENLIIELHAVLGNRWSQIAAQLPGRTDNEIKNLWNSCLKKKLRLRGIDPVTHKLLTEIETGTDDKTKPVEKSQQTYLVETDGSSSTTTCSTNQNNNTDHLYTGNFGFQRLSLENGSRIAAGSDLGIWIPQTGRNHHHHVDETIPSAVVLPGSMFSSGLTGYRSSNLGLIELENSFSTGPMMTEHQQIQESNYNNSTFFGNGNLNWGLTMEENQNPFTISNHSNSSLYSDIKSETNFFGTEATNVGMWPCNQLQPQQHAYGHI
AtMYB74	MGRSPCCEKKNGLKKGPWTPEEDQKLIDYINIHGYGNWRTLPKNAGLQRCGKSCRLRWTNYLRPDIKRGRFSFEEEETIIQLHSIMGNKWSAIAARLPGRTDNEIKNYWNTHIRKRLLKMGIDPVTHTPRLDLLDISSILSSSIYNSSHHHHHHHQQHMNMSRLMMSDGNHQPLVNPEILKLATSLFSNQNHPNNTHENNTVNQTEVNQYQTGYNMPGNEELQSWFPIMDQFTNFQDLMPMKTTVQNSLSYDDDCSKSNFVLEPYYSDFASVLTTPSSSPTPLNSSSSTYINSSTCSTEDEKESYYSDNITNYSFDVNGFLQFQ
AtMYB102	MARSPCCEKNGLKKGPWTSEEDQKLVDYIQKHGYGNWRTLPKNAGLQRCGKSCRLRWTNYLRPDIKRGRFSFEEEETIIQLHSFLGNKWSAIAARLPGRTDNEIKNFWNTHIRKKLLRMGIDPVTHSPRLDLLDISSILASSLYNSSSHHMNMSRLMMDTNRRHHQQHPLVNPEILKLATSLFSQNQNQNLVVDHDSRTQEKQTVYSQTGVNQYQTNQYFENTITQELQSSMPPFPNEARQFNNMDHHFNGFGEQNLVSTSTTSVQDCYNPSFNDYSSSNFVLDPSYSDQSFNFANSVLNTPSSSPSPTTLNSSYINSSSCSTEDEIESYCSNLMKFDIPDFLDVNGFII
AtMYB97	MIVYGGGASEDGEGGGVVLKKGPWTVAEDETLAAYVREYGEGNWNSVQKKTWLARCGKSCRLRWANHLRPNLRKGSFTPEEERLIIQLHSQLGNKWARMAAQLPGRTDNEIKNYWNTRLKRFQRQGLPLYPPEYSQNNHQQQMYPQQPSSPLPSQTPASSFTFPLLQPPSLCPKRCYNTAFSPKASYISSPTNFLVSSPTFLHTHSSLSSYQSTNPVYSMKHELSSNQIPYSASLGVYQVSKFSDNGDCNQNLNTGLHTNTCQLLEDLMEEAEALADSFRAPKRRQIMAALEDNNNNNNFFSGGFGHRVSSNSLCSLQGLTPKEDESLQMNTMQDEDITKLLDWGSESEEISNGQSSVITTENNLVLDDHQFAFLFPVDDDTNNLPGIC
AT4G28110	MGRSPCCDKNGVKKGPWTAEEDQKLIDYIRFHGPGNWRTLPKNAGLHRCGKSCRLRWTNYLRPDIKRGRFSFEEEETIIQLHSVMGNKWSAIAARLPGRTDNEIKNHWNTHIRKRLVRSGIDPVTHSPRLDLLDLSSLLSALFNQPNFSAVATHASSLLNPDVLRLASLLLPLQNPNPVYPSNLDQNLQTPNTSSESSQPQAETSTVPTNYETSSLEPMNARLDDVGLADVLPPLSESFDLDSLMSTPMSSPRQNSIEAETNSSTFFDFGIPEDFILDDFMF
AtMYB69	MEMSRGSNSFDNKKPSCQRGHWRPVEDDNLRQLVEQYGPKNWNFIAQHLYGRSGKSCRLRWYNQLDPNITKKPFTEEEEERLLKAHRIQGNRWASIARLFPGRTDNAVKNHFHVIMARRKRENFSSTATSTFNQTWHTVLSPSSSLTRLNRSHFGLWRYRKDKSCGLWPYSFVSPPTNGQFGSSSVSNVHHEIYLERRKSKELVDPQNYTFHAATPDHKMTSNEDGPSMGDDGEKNDVTFIDFLGVGLAS
AtMYB32	MGRSPCCEKDHTNKGAWTKEEDDKLISYIKAHGEGCWRSLPRSAGLQRCGKSCRLRWINYLRPDLKRGNFTLEEDDLIIKLHSLLGNKWSLIATRLPGRTDNEIKNYWNTHVKRKLLRKGIDPATHRPINETKTSQDSSDSSKTEDPLVKILSFGPQLEKIANFGDERIQKRVEYSVVEERCLDLNLELRISPPWQDKLHDERNLRFGRVKYRCSACRFGFGNGKECSCNNVKCQTEDSSSSSYSSTDISSSIGYDFLGLNNTRVLDFSTLEMK
AtMYB73	MSNPTRKNMERIKGPWSPEEDDLLQRLVQKHGPRNWSLISKSIPGRSGKSCRLRWCNQLSPEVEHRAFSQEEDETIIRAHARFGNKWATISRLLNGRTDNAIKNHWNSTLKRKCSVEGQSCDFGGNGGYDGNLGEEQPLKRTASGGGGVSTGLYMSPGSPSGSDVSEQSSGGAHVFKPTVRSEVTASSSGEDPPTYLSLSLPWTDETVRVNEPVQLNQNTVMDGGYTAELFPVRKEEQVEVEEEEAKGISGGFGGEFMTVVQEMIRTEVRSYMADLQRGNVGGSSSGGGGGGSCMPQSVNSRRVGFREFIVNQIGIGKME
AtMYB87	MGRAPCCDKMAVKKGPWSTEEDAVLKSYIEKHGTGNNWISLPQRIGIKRCGKSCRLRWLNYLRPNLKHGGFTDEEDYIICSLYITIGSRWSIIASQLPGRTDNDIKNYWNTRLKKKLLSKQGKAFHQQLNVKFERGTTSSSSSQNQIQIFHDENTKSNQTLYNQVVDPSMRAFAMEEQSMIKNQILEPFSWEPNKVLFDVDYDAAASSYHHHASPSLNSMSSTSSIGTNNSSLQMSHYTVNHNDHDQPDMFFMDGFENFQAELFDEIANNNTVENGFDGTEILINNNYLDHDISSFIDYPLYDNE
AtMYB4	MGRSPCCEKAHTNKGAWTKEEDERLVAYIKAHGEGCWRSLPKAAGLLRCGKSCRLRWINYLRPDLKRGNFTEEEDELIIKLHSLLGNKWSLIAGRLPGRTDNEIKNYWNTHIRRKLINRGIDPTSHRPIQESSASQDSKPTQLEPVTSNTINISFTSAPKVETFHESISFPGKSEKISMLTFKEEKDECPVQEKFPDLNLELRISLPDDVDRLQGHGKSTTPRCFKCSLGMINGMECRCGRMRCDVVGGSSKGSDMSNGFDFLGLAKKETTSLLGFRSLEMK
AtMYB33	MSYTSTDSDHNESPAADDNGSDCRSRWDGHALKKGPWSSAEDDILIDYVNKHGEGNWNAVQKHTSLFRCGKSCRLRWANHLRPNLKKGAFSQEEEQLIVELHAKMGNRWARMAAHLPGRTDNEIKNYWNTRIKRRQRAGLPLYPPEMHVEALEWSQEYAKSRVMGEDRRHQDFLQLGSCESNVFFDTLNFTDMVPGTFDLADMTAYKNMGNCASSPRYENFMTPTIPSSKRLWESELLYPGCSSTIKQEFSSPEQFRNTSPQTISKTCSFSVPCDVEHPLYGNRHSPVMIPDSHTPTDGIVPYSKPLYGAVKLELPSFQYSETTFDQWKKSSSPPHSDLLDPFDTYIQSPPPPTGGEESDLYSNFDTGLLDMLLLEAKIRNNSTKNNLYRSCASTIPSA…
AtMYB29	MSRKPCCVGEGLKKGAWTAEEDKKLISYIHEHGEGGWRDIPQKAGLKRCGKSCRLRWANYLKPDIKRGEFSYEEEQIIIMLHASRGNKWSVIARHLPKRTDNEIKNYWNTHLKKLLIDKGIDPVTHKPLAYDSNPDEQSQSGSISPKSLPPSSSKNVPEITSSDETPKYDASLSSKKRCFKRSSSTSKLLNKVAARASSMGTILGASIEGTLISSTPLSSCLNDDFSETSQFQMEEFDPFYQSSEHIIDHMKEDISINNSEYDFSQFLEQFSNNEGEEADNTGGGYNQDLLMSDVSSTSVDEDEMMQNITGWSNYLLDHSDFNYDTSQDYDDKNFI
AtMYB76	MSKRPYCIGEGLKKGAWTTEEDKKLISYIHDHGEGGWRDIPEKAGLKRCGKSCRLRWTNYLKPDIKRGEFSYEEEQIIIMLHASRGNKWSVIARHLPKRTDNEVKNYWNTHLKKRLIDDGIDPVTHKPLASSNPNPVEPMKFDFQKKSNQDEHSSQSSSTTPASLPLSSNLNSVKSKISSGETQIESGHVSCKKRFGRSSSTSRLLNKVAARASSIGNILSTSIEGTLRSPASSSGLPDSFSQSYEYMIDNKEDLGTSIDLNIPEYDFPQFLEQLINDDDENENIVGPEQDLLMSDFPSTFVDEDDILGDITSWSTYLLDHPNFMYESDQDSDEKNFL
AtMYB92	MGRSPISDDSGLKKGPWTPDEDEKLVNYVQKHGHSSWRALPKLAGLNRCGKSCRLRWTNYLRPDIKRGRFSPDEEQTILNLHSVLGNKWSTIANQLPGRTDNEIKNFWNTHLKKKLIQMGFDPMTHRPRTDIFSGLSQLMSLSSNLRGFVDLQQQFPIDQEHTILKLQTEMAKLQLFQYLLQPSSMSNNVNPNDFDTLSLLNSIASFKETSNNTTSNNLDLGFLGSYLQDFHSLPSLKTLNSNMEPSSVFPQNLDDNHFKFSTQRENLPVSPIWLSDPSSTTPAHVNDDLIFNQYGIEDVNSNITSSSGQESGASASAAWPDHLLDDSIFSDIP
AtMYB64	MEEQKIQEKSLAHGAAPPLTAVERFLNGQKNEALCFKKQERSIDRPIVKTTRAIEIRNENKENMMFGPRKEKNLAVIGEIVVKGAAKDYTCKDITKKQPYKNIIKGQWTADEDRKLIKLVMQHGERKWAVISEKLEGRAGKQCRERWHNHLRPDIKKDSWSEEEERLLVEAHTRIGNKWAEIAKLIQGRTENSIKNHWNATKRRQNSKRKHKRSKNADSNSDIDDLSPSAKRPRILEDYIKNIENNDKNNGENIMTTSGNNVLSTSNYDQFNSEDSTSSLLDDPYDEELVFLKNIFENHSLENINLSQGTEITQSSSSGFMIENPKPKPNLYNNTFGTHLGAMVTEPANSSHLASDIYLSDLLNGTASSSSSLTFLSSNNNEHAGENELLLPQANSTSE…
AtMYB66	MRKKVSSSGDEGNNEYKKGLWTVEEDKILMDYVKAHGKGHWNRIAKKTGLKRCGKSCRLRWMNYLSPNVKRGNFTEQEEDLIIRLHKLLGNRWSLIAKRVPGRTDNQVKNYWNTHLSKKLGIKDQKTKQSNGDIVYQINLPNPTETSEETKISNIVDNNNILGDEIQEDHQGSNYLSSLWVHEDEFELSTLTNMMDFIDGHCF
AtMYB16	MGRSPCCDKLGLKKGPWTPEEDQKLLAYIEEHGHGSWRSLPEKAGLHRCGKSCRLRWTNYLRPDIKRGKFNLQEEQTIIQLHALLGNRWSAIATHLPKRTDNEIKNYWNTHLKKRLVKMGIDPVTHKPKNETPLSSLGLSKNAAILSHTAQWESARLEAEARLARESKLLHLQHYQTKTSSQPHHHHGFTHKSLLPNWTTKPHEDQQQLESPTSTVSFSEMKESIPAKIEFVGSSTGVTLMKEPEHDWINSTMHEFETTQMGEGIEEGFTGLLLGGDSIDRSFSGDKNETAGESSGGDCNYYEDNKNYLDSIFNFVDPSPSDSPMF
AtMYB9	MGRSPCCDENGLKKGPWTQEEDDKLIDHIQKHGHGSWRALPKQAGLNRCGKSCRLRWTNYLRPDIKRGNFTEEEEQTIINLHSLLGNKWSSIAGNLPGRTDNEIKNYWNTHLRKKLLQMGIDPVTHRPRTDHLNVLAALPQLIAAANFNSLLNLNQNVQLDATTLAKAQLLHTMIQVLSTNNNTTNPSFSSSTMQNSNTNLFGQASYLENQNLFGQSQNFSHILEDENLMVKTQIIDNPLDSFSSPIQPGFQDDHNSLPLLVPASPEESKETQRMIKNKDIVDYHHHDASNPSSSNSTFTQDHHHPWCDTIDDGASDSFWKEIIEQTCSEPWPFPE
AtMYB56	MNPNLLEKDLRGKETTNGSIRYKEANNFRSLPNSHTAACKTSLNNPSISRNHPHNKSASVLESEDEHGNERGENEKSLRMRGKSGINTKVCSRGHWRPTEDAKLKELVAQFGPQNWNLISNHLLGRSGKSCRLRWFNQLDPRINKRAFTEEEEFRLLAAHRAYGNKWALISRLFPGRTDNAVKNHWHVIMARRTRESQRQRQQPPPTLSRDAEMTVSSSCRYNQGKFINEEDDDDDVSAVSTCTTELSLTPPSSAYQPRFFNYDSTLASGKDGQCVQRAEVNGIYGKKMDHQNHHTISVSERKVEMKMRSGYYYFDFLGVGAS
AtMYB37	MGRAPCCDKTKVKRGPWSPEEDSKLRDYIEKYGNGGNWISFPLKAGLRRCGKSCRLRWLNYLRPNIKHGDFSEEEDRIIFSLFAAIGSRWSIIAAHLPGRTDNDIKNYWNTKLRKKLLSSSSDSSSSAMASPYLNPISQDVKRPTSPTTIPSSSYNPYAENPNQYPTKSLISSINGFEAGDKQIISYINPNYPQDLYLSDSNNNTSNANGFLLNHNMCDQYKNHTSFSSDVNGIRSEIMMKQEEIMMMMMIDHHIDQRTKGYNGEFTQGYYNYYNGHGDLKQMISGTGTNSNINMGGSGSSSSSISNLAENKSSGSLLLEYKCLPYFYS
AtMYB86	MGRHSCCFKQKLRKGLWSPEEDEKLLNYITRHGHGCWSSVPKLAGLQRCGKSCRLRWINYLRPDLKRGAFSQDEESLIIELHAALGNRWSQIATRLPGRTDNEIKNFWNSCLKKKLRRKGIDPTTHKPLITNELQSLNVIDQKLTSSEVVKSTGSINNLHDQSMVVSSQQGPWWFPANTTTTNQNSAFCFSSSNTTTVSDQIVSLISSMSTSSSPTPMTSNFSPAPNNWEQLNYCNTVPSQSNSIYSAFFGNQYTEASQTMNNNNPLVDQHHHHQDMKSWASEILHYTEHNQSSETVIEAEVKPDIANYYWRSASSSSSPNQEAATLLHDANVEVYGKNLQKLNNMVFDQSL
AtMYB123	MGKRATTSVRREELNRGAWTDHEDKILRDYITTHGEGKWSTLPNQAGLKRCGKSCRLRWKNYLRPGIKRGNISSDEEELIIRLHNLLGNRWSLIAGRLPGRTDNEIKNHWNSNLRKRLPKTQTKQPKRIKHSTNNENNVCVIRTKAIRCSKTLLFSDLSLQKKSSTSPLPLKEQEMDQGGSSLMGDLEFDFDRIHSEFHFPDLMDFDGLDCGNVTSLVSSNEILGELVPAQGNLDLNRPFTSCHHRGDDEDWLRDFTC
AtMYB23	MRMTRDGKEHEYKKGLWTVEEDKILMDYVRTHGQGHWNRIAKKTGLKRCGKSCRLRWMNYLSPNVNRGNFTDQEEDLIIRLHKLLGNRWSLIAKRVPGRTDNQVKNYWNTHLSKKLGLGDHSTAVKAACGVESPPSMALITTTSSSHQEISGGKNSTLRFDTLVDESKLKPKSKLVHATPTDVEVAATVPNLFDTFWVLEDDFELSSLTMMDFTNGYCL
AtMYB24	MEKRESSGGSGSGDAEVRKGPWTMEEDLILINYIANHGEGVWNSLAKSAGLKRTGKSCRLRWLNYLRPDVRRGNITPEEQLTIMELHAKWGNRWSKIAKHLPGRTDNEIKNFWRTKIQKYIIKSGETTTVGSQSSEFINHHATTSHVMNDTQETMDMYSPTTSYQHASNINQQLNYGNYVPESGSIMMPLSVDQSEQNYWSVDDLWPMNIYNGN
AtMYB115	MYHQNLISSTPNQNSNPHDWDIQNPLFSIHPSAEIPSKYPFMGITSCPNTNVFEEFQYKITNDQNFPTTYNTPFPVISEGISYNMHDVQENTMCGYTAHNQGLIIGCHEPVLVHAVVESQQFNVPQSEDINLVSQSERVTEDKVMFKTDHKKKDIIGKGQWTPTEDELLVRMVKSKGTKNWTSIAKMFQGRVGKQCRERWHNHLRPNIKKNDWSEEEDQILIEVHKIVGNKWTEIAKRLPGRSENIVKNHWNATKRRLHSVRTKRSDAFSPRNNALENYIRSITINNNALMNREVDSITANSEIDSTRCENIVDEVMNLNLHATTSVYVPEQAVLTWGYDFTKCYEPMDDTWMLMNGWN
AtMYB22	MGEPQLFDVPVLEGIKNTTNEIMNQLEDDKMKKTYENKKEASTSKYLKKSDITKKRWTESEDIKLKEMVALEPKKWTKVAKHFEGRTPKQCRERWHNHARPNVKKTTWSEEEDQILIEVHKVIGAKWIQISEQLPGRSYNNVKNHWNTTKRRVQNKSGRTVNRVGNNILENYIRSITINNDDESDGEPTNIENYHDDSEDMLYGEMNLSPEAITQTTKPLTDASTISPYIPMPKENYTLEVCESLEDYLELLRWWD
AtMYB111	MGRAPCCEKIGLKRGRWTAEEDEILTKYIQTNGEGSWRSLPKKAGLLRCGKSCRLRWINYLRRDLKRGNITSDEEEIIVKLHSLLGNRWSLIATHLPGRTDNEIKNYWNSHLSRKIYAFTAVSGDGHNLLVNDVVLKKSCSSSSGAKNNNKTKKKKKGRTSRSSMKKHKQMVTASQCFSQPKELESDFSEGGQNGNFEGESLGPYEWLDGELERLLSSCVWECTSEEAVIGVNDEKVCESGDNSSCCVNLFEEEQGSETKIGHVGITEVDHDMTVEREREGSFLSSNSNENNDKDWWVGLCNSSEVGFGVDEELLDWEFQGNVTCQSDDLWDLSDIGEITLE
AtMYB78	MGDKGRSLKINKNMEEFTKVEEEMDVRRGPWTVEEDLELINYIASHGEGRWNSLARCAELKRTGKSCRLRWLNYLRPDVRRGNITLEEQLLILELHTRWGNRWSKIAQYLPGRTDNEIKNYWRTRVQKHAKQLKCDVNSQQFKDTMKYLWMPRLVERIQAASIGSVSMSSCVTTSSDQFVINNNNTNNVDNLALMSNPNGYITPDNSSVAVSPVSDLTECQVSSEVWKIGQDENLVDPKMTSPNYMDNSSGLLNGDFTKMQDQSDLNWFENINGMVPNYSDSFWNIGNDEDFWLLQQHQQVHDNGSF
AtMYB120	MIMYGGGGAGKDGGSTNHLSDGGVILKKGPWTAAEDEILAAYVRENGEGNWNAVQKNTGLARCGKSCRLRWANHLRPNLKKGSFTGDEERLIIQLHAQLGNKWARMAAQLPGRTDNEIKNYWNTRLKRLLRQGLPLYPPDIIPNHQLHPHPHHQQQQQHNHHHHHHQQQQQHQQMYFQPQSSQRNTPSSSPLPSPTPANAKSSSSFTFHTTTANLLHPLSPHTPNTPSQLSSTPPPPPLSSPLCSPRNNQYPTLPLFALPRSQINNNNNGNFTFPRPPPLLQPPSSLFAKRYNNANTPLNCINRVSTAPFSPVSRDSYTSFLTLPYPSPTAQTATYHNTNNPYSSSPSFSLNPSSSSYPTSTSSPSFLHSHYTPSSTSFHTNPVYSMKQEQLPSNQIPQ…
AtMYB36	MGRAPCCDKANVKKGPWSPEEDVKLKDYIDKYGTGGNWIALPQKIGLKRCGKSCRLRWLNYLRPNIKHGGFSEEEDRIILSLYISIGSRWSIIAAQLPGRTDNDIKNYWNTKLKKKLLGRQKQMNRQDSITDSTENNLSNNNNNKSPQNLSNSALERLQLHMQLQNLQSPFSSFYNNPILWPKLHPLLQSTTTNQNPKLASQESFHPLGVNVDHQHNNTKLAQINNGASSLYSENVEQSQNPAHEFQPNFGFSQDLRLDNHNMDFMNRGVSKELFQVGNEFELTNGSSWWSEEVELERKTTSSSSWGSASVLDQTTEGMVMLQDYAQMSYHSV
AtMYB119	MEDRRLVHGAAPPLTAVERFLYGQKNDALCSKKQESSRDQPIVKTKISIETRSDNKENTTFGPTREKHLVLNGGNRNPTGEVVARSAARDYQNSTKKRSSKNLIKGQWTAEEDRKLIRLVRQHGERKWAMISEKLEGRAGKQCRERWHNHLRPDIKKDGWSEEEERVLVESHMRIGNKWAEIAKLIPGRTENSIKNHWNATKRRQNSKRKHKRESNADNNDRDASPSAKRPCILQDYIKSIERNNINKDNDEKKNENTISVISTPNLDQIYSDGDSASSILGGPYDEELDYFQNIFANHPISLENLGLSQTSDEVTQSSSSGFMIKNPNPNLHDSVGIHHQEATITAPANTPHLASDIYLSYLLNGTTSSYSDTHFPSSSSSTSSTTVEHGGHNEFLEP…
AtMYB34	MVRTPCCKEEGIKKGAWTPEEDQKLIAYLHLHGEGGWRTLPEKAGLKRCGKSCRLRWANYLRPDIKRGEFSPEEDDTIIKLHALKGNKWAAIATSLAGRTDNEIKNYWNTNLKKRLKQKGIDAITHKPINSTGQTGFEPKVNKPVYSSGSARLLNRVASKYAVELNRDLLTGIISGNSTVAEDSQNSGDVDSPTSTLLNKMAATSVLINTTTTYSGFSDNCSFTDEFNEFFNNEEISDIYTTVDNFGFMEELKSILSYGDASAGVIENSPEVNVADAMEFIDSWNEDDNMVGVFV
AtMYB28	MSRKPCCVGEGLKKGAWTTEEDKKLISYIHDHGEGGWRDIPQKAGLKRCGKSCRLRWTNYLKPEIKRGEFSSEEEQIIIMLHASRGNKWSVIARHLPRRTDNEIKNYWNTHLKKRLMEQGIDPVTHKPLASSSNPTVDENLNSPNASSSDKQYSRSSSMPFLSRPPPSSCNMVSKVSELSSNDGTPIQGSSLSCKKRFKKSSSTSRLLNKVAAKATSIKDILSASMEGSLSATTISHASFFNGFTEQIRNEEDSSNTSLTNTLAEFDPFSPSSLYPEHEINATSDLNMDQDYDFSQFFEKFGGDNHNEENSMNDLLMSDVSQEVSSTSVDDQDNMVGNFEGWSNYLLDHTNFMYDTDSDSLEKHFI
AtMYB96	MGRPPCCEKIGVKKGPWTPEEDIILVSYIQEHGPGNWRSVPTHTGLRCSKSCRLRWTNYLRPGIKRGNFTEHEEKTIVHLQALLGNRWAAIASYLPERTDNDIKNYWNTHLKKKLKKINESGEEDNDGVSSSNTSSQKNHQSTNKGQWERRLQTDINMAKQALCEALSLDKPSSTLSSSSSLPTPVITQQNIRNFSSALLDRCYDPSSSSSSTTTTTTSNTTNPYPSGVYASSAENIARLLQDFMKDTPKALTLSSSSPVSETGPLTAAVSEEGGEGFEQSFFSFNSMDETQNLTQETSFFHDQVIKPEITMDQDHGLISQGSLSLFEKWLFDEQSHEMVGMALAGQEGMF
AtMYB53	MGRSPSSDETGLKKGPWLPEEDDKLINYIHKHGHSSWSALPKLAGLNRCGKSCRLRWTNYLRPDIKRGKFSAEEEETILNLHAVLGNKWSMIASHLPGRTDNEIKNFWNTHLKKKLIQMGFDPMTHQPRTDDIFSSLSQLMSLSNLRGLVDLQQQFPMEDQALLNLQTEMAKLQLFQYLLQPSPAPMSINNINPNILNLLIKENSVTSNIDLGFLSSHLQDFNNNNLPSLKTLDDNHFSQNTSPIWLHEPPSLNQTMLPTHDPCAQSVDGFGSNQASSSHDQEVAVTDSVDWPDHHLFDDSMFPDISYQS
AtMYB68	MGRAPCCDKANVKKGPWSPEEDAKLKDYIENSGTGGNWIALPQKIGLRRCGKSCRLRWLNYLRPNIKHGGFSEEEDNIICNLYVTIGSRWSIIAAQLPGRTDNDIKNYWNTRLKKKLLNKQRKEFQEARMKQEMVMMKRQQQGQGQGQSNGSTDLYLNNMFGSSPWPLLPQLPPPHHQIPLGMMEPTSCNYYQTTPSCNLEQKPLITLKNMVKIEEEQERTNPDHHHQDSVTNPFDFSFSQLLLDPNYYLGSGGGGEGDFAIMSSSTNSPLPNTSSDQHPSQQQEILQWFGSSNFQTEAINDMFINNNNNIVNLETIENTKVYGDASVAGAAVRAALGGGTTSTSADQSTISWEDITSLVNSEDASYFNAPNHV
AtMYB44	MADRIKGPWSPEEDEQLRRLVVKYGPRNWTVISKSIPGRSGKSCRLRWCNQLSPQVEHRPFSAEEDETIARAHAQFGNKWATIARLLNGRTDNAVKNHWNSTLKRKCGGYDHRGYDGSEDHRPVKRSVSAGSPPVVTGLYMSPGSPTGSDVSDSSTIPILPSVELFKPVPRPGAVVLPLPIETSSSSDDPPTSLSLSLPGADVSEESNRSHESTNINNTTSSRHNHNNTVSFMPFSGGFRGAIEEMGKSFPGNGGEFMAVVQEMIKAEVRSYMTEMQRNNGGGFVGGFIDNGMIPMSQIGVGRIE
AtMYB45	MVFKSEKSNREMKSKEKQRKGLWSPEEDEKLRSHVLKYGHGCWSTIPLQAGLQRNGKSCRLRWVNYLRPGLKKSLFTKQEETILLSLHSMLGNKWSQISKFLPGRTDNEIKNYWHSNLKKGVTLKQHETTKKHQTPLITNSLEALQSSTERSSSSINVGETSNAQTSSFSPNLVFSEWLDHSLLMDQSPQKSSYVQNLVLPEERGFIGPCGPRYLGNDSLPDFVPNSEFLLDDEISSEIEFCTSFSDNFLFDGLINELRPM
AtMYB18	MAKTKYGERHRKGLWSPEEDEKLRSFILSYGHSCWTTVPIKAGLQRNGKSCRLRWINYLRPGLKRDMISAEEEETILTFHSSLGNKWSQIAKFLPGRTDNEIKNYWHSHLKKKWLKSQSLQDAKSISPPSSSSSSLVACGKRNPETLISNHVFSFQRLLENKSSSPSQESNGNNSHQCSSAPEIPRLFFSEWLSSSYPHTDYSSEFTDSKHSQAPNVEETLSAYEEMGDVDQFHYNEMMINNSNWTLNDIVFGSKCKKQEHHIYREASDCNSSAEFFSPSTTT
AtMYB19	MTKSGERPKQRQRKGLWSPEEDQKLKSFILSRGHACWTTVPILAGLQRNGKSCRLRWINYLRPGLKRGSFSEEEEETILTLHSSLGNKWSRIAKYLPGRTDNEIKNYWHSYLKKRWLKSQPQLKSQISDLTESPSSLLSCGKRNLETETLDHVISFQKFSENPTSSPSKESNNNMIMNNSNNLPKLFFSEWISSSNPHIDYSSAFTDSKHINETQDQINEEEVMMINNNNYSSLEDVMLRTDFLQPDHEYANYYSSGDFFINSDQNYV
AtMYB0	MRIRRRDEKENQEYKKGLWTVEEDNILMDYVLNHGTGQWNRIVRKTGLKRCGKSCRLRWMNYLSPNVNKGNFTEQEEDLIIRLHKLLGNRWSLIAKRVPGRTDNQVKNYWNTHLSKKLVGDYSSAVKTTGEDDDSPPSLFITAATPSSCHHQQENIYENIAKSFNGVVSASYEDKPKQELAQKDVLMATTNDPSHYYGNNALWVHDDDFELSSLVMMNFASGDVEYCL
AtMYB10	MGNRRAPCCDKSQVKRGPWSDEESERLRSFILKNGHQNWRSLPKLAGLMRCGKSCRLRWINYLRPGLKRGNFTKEEEDTIIHLHQAYGNKWSKIASNFPGRTDNEIKNVWNTHLKKRLVKRSISSSSSDVTNHSVSSTSSSSSSISSVLQDVIIKSERPNQEEEFGEILVEQMACGFEVDAPQSLECLFDDSQVPPPISKPDSLQTHGKSSDHEFWSRLIEPGFDDYNEWLIFLDNQTC
AtMYB72	MGKGRAPCCDKNKVKRGPWSPQEDLTLITFIQKHGHQNWRSLPKLAGLLRCGKSCRLRWINYLRPDVKRGNFSKKEEDAIIHYHQTLGNKWSKIASFLPGRTDNEIKNVWNTHLKKRLTPSSSSSSLSSTHDQSTKADHDKNCDGAQEEIHSGLNESQNSATSSHHQGECMHTKPELHEVNGLNEIQFLLDHDDFDDITSEFLQDNDILFPLDSLLHNHQTHISTQEMTREVTKSQSFDHPQPDIPCGFEDTNEESDLRRQLVESTTPNNEYDEWFNFIDNQTYFDDFNFVGEVCL
AtMYB5	MMSCGGKKPVSKKTTPCCTKMGMKRGPWTVEEDEILVSFIKKEGEGRWRSLPKRAGLLRCGKSCRLRWMNYLRPSVKRGGITSDEEDLILRLHRLLGNRWSLIAGRIPGRTDNEIKNYWNTHLRKKLLRQGIDPQTHKPLDANNIHKPEEEVSGGQKYPLEPISSSHTDDTTVNGGDGDSKNSINVFGGEHGYEDFGFCYDDKFSSFLNSLINDVGDPFGNIIPISQPLQMDDCKDGIVGASSSSLGHD
AtMYB114	MEGSSKGLRKGAWTAEEDSLLRQCIGKYGEGKWHQVPLRAGLNRCRKSCRLRWLNYLKPSIKRGKFSSDEVDLLLRLHKLLGNRWSLIAGRLPGRTANDVKNYWNTHLSKKHEPCCKTKIKRINIITPPNTPAQKVDIF
AtMYB80	MGRIPCCEKENVKRGQWTPEEDNKLASYIAQHGTRNWRLIPKNAGLQRCGKSCRLRWTNYLRPDLKHGQFSEAEEHIIVKFHSVLGNRWSLIAAQLPGRTDNDVKNYWNTKLKKKLSGMGIDPVTHKPFSHLMAEITTTLNPPQVSHLAEAALGCFKDEMLHLLTKKRVDLNQINFSNHNPNPNNFHEIADNEAGKIKMDGLDHGNGIMKLWDMGNGFSYGSSSSSFGNEERNDGSASPAVAAWRGHGGIRTAVAETAAAEEEERRKLKGEVVDQEEIGSEGGRGDGMTMMRNHHHHQHVFNVDNVLWDLQADDLINHMV
AtMYB40	MGRKPCCDKIGLKRGPWTIEEDHRLMNFILNNGIHCWRIVPKLAGLLRCGKSCRLRWINYLRPDLKRGGFTDAEEDRIMELHSQLGNRWSKIASHFSGRTDNEIKNHWNTKIKKKMKHLGLDPATHKPMNDITHQTDPNQDKKPNMCSTINEGEEIKDQTPKDDVITETTKTLMLSDNDEELVAKNCKILCAEEVDLESLFETQCNEISSSSFSSLCSNISRSESSSYLAEDSISLEQWDLDMTDPFVPWDLFANLDDNLFLL
AtMYB43	MGRQPCCDKVGLKKGPWTIEEDKKLINFILTNGHCCWRALPKLSGLLRCGKSCRLRWINYLRPDLKRGLLSEYEEQKVINLHAQLGNRWSKIASHLPGRTDNEIKNHWNTHIKKKLRKMGIDPLTHKPLSEQEASQQAQGRKKSLVPHDDKNPKQDQQTKDEQEQHQLEQALEKNNTSVSGDGFCIDEVPLLNPHEILIDISSSHHHHSNDDNVNINTSKFTSPSSSSSSTSSCISSVVPGDEFSKFFDEMEILDLKWLSSDDSLGDDISKDGKFNNSTVDTMNLWDINDLSSLDMFMNEHDDGFIGNGNGCSRMVLDQDSWTFDLL
AtMYB20	MGRQPCCDKVGLKKGPWTAEEDRKLINFILTNGQCCWRAVPKLSGLLRCGKSCRLRWTNYLRPDLKRGLLSDYEEKMVIDLHSQLGNRWSKIASHLPGRTDNEIKNHWNTHIKKKLRKMGIDPLTHKPLSIVEKEDEEPLKKLQNNTVPFQETMERPLENNIKNISRLEESLGDDQFMEINLEYGVEDVPLIETESLDLICSNSTMSSSTSTSSHSSNDSSFLKDLQFPEFEWSDYGNSNNDNNNGVDNIIENNMMSLWEISDFSSLDLLLNDESSSTFGLF
AtMYB99	MGGRKPCCDEVGLRKGPWTVEEDGKLVDFLRARGNCGGGGGGWCWRDVPKLAGLRRCGKSCRLRWTNYLRPDLKRGLFTEEEIQLVIDLHARLGNRWSKIAVELPGRTDNDIKNYWNTHIKRKLIRMGIDPNTHRRFDQQKVNEEETILVNDPKPLSETEVSVALKNDTSAVLSGNLNQLADVDGDDQPWSFLMENDEGGGGDAAGELTMLLSGDITSSCSSSSSLWMKYGEFGYEDLELGCFDV
AtMYB85	MGRQPCCDKLGVKKGPWTVEEDKKLINFILTNGHCCWRALPKLAGLRRCGKSCRLRWTNYLRPDLKRGLLSHDEEQLVIDLHANLGNKWSKIASRLPGRTDNEIKNHWNTHIKKKLLKMGIDPMTHQPLNQEPSNIDNSKTIPSNPDDVSVEPKTTNTKYVEISVTTTEEESSSTVTDQNSSMDNENHLIDNIYDDDELFSYLWSDETTKDEASWSDSNFGVGGTLYDHNISGADADFPIWSPERINDEKMFLDYCQDFGVHDFGF
AtMYB42	MGRQPCCDKLMVKKGPWTAEEDKKLINFILTNGHCCWRALPKLAGLRRCGKSCRLRWTNYLRPDLKRGLLSDAEEQLVIDLHALLGNRWSKIAARLPGRTDNEIKNHWNTHIKKKLLKMEIDPSTHQPLNKVFTDTNLVDKSETSSKADNVNDNKIVEIDGTTTNTIDDSIITHQNSSNDDYELLGDIIHNYGDLFNILWTNDEPPLVDDASWSNHNVGIGGTAAVAASDKNNTAAEEDFPERSFEKQNGESWMFLDYCQEFGVEDFGFECYHGFGQSSMKTGHKD
AtMYB49	MGKSSSSEESEVKKGPWTPEEDEKLVGYIQTHGPGKWRTLPKNAGLKRCGKSCRLRWTNYLRPDIKRGEFSLQEEETIIQLHRLLGNKWSAIAIHLPGRTDNEIKNYWNTHIKKKLLRMGIDPVTHCPRINLLQLSSFLTSSLFKSMSQPMNTPFDLTTSNINPDILNHLTASLNNVQTESYQPNQQLQNDLNTDQTTFTGLLNSTPPVQWQNNGEYLGDYHSYTGTGDPSNNKVPQAGNYSSAAFVSDHINDGENFKAGWNFSSSMLAGTSSSSSTPLNSSSTFYVNGGSEDDRESFGSDMLMFHHHHDHNNNALNLS
AtMYB6	MGRSPCCEKAHTNKGAWTKEEDQRLVDYIRNHGEGCWRSLPKSAGLLRCGKSCRLRWINYLRPDLKRGNFTDDEDQIIIKLHSLLGNKWSLIAGRLPGRTDNEIKNYWNTHIKRKLLSHGIDPQTHRQINESKTVSSQVVVPIQNDAVEYSFSNLAVKPKTENSSDNGASTSGTTTDEDLRQNGECYYSDNSGHIKLNLDLTLGFGSWSGRIVGVGSSADSKPWCDPVMEARLSLL
AtMYB8	MGRSPCCEKAHMNKGAWTKEEDQRLIDYIRNHGEGSWRSLPKSVGLLRCGKSCRLRWINYLRPDLKRGNFTDGEEQIIVKLHSLFGNKWSLIAGKLPGRTDNEIKNYWNTHIKRKLLNRGIDPKTHGSIIEPKTTSFHPRNEDLKSTFPGSVKLKMETSCENCASTSGTTTDEDLRLSVDCDYRYDHLDKELNLDLTLGYSPTRFVGVGSCY
AtMYB47	MGRTTWFDVDGMKKGEWTAEEDQKLGAYINEHGVCDWRSLPKRAGLQRCGKSCRLRWLNYLKPGIRRGKFTPQEEEEIIQLHAVLGNRWAAMAKKMQNRTDNDIKNHWNSCLKKRLSRKGIDPMTHEPIIKHLTVNTTNADCGNSSTTTSPSTTESSPSSGSSRLLNKLAAGISSRQHSLDRIKYILSNSIIESSDQAKEEEEKEEEEEERDSMMGQKIDGSEGEDIQIWGEEEVRRLMEIDAMDMYEMTSYDAVMYESSHILDHLF
AtMYB95	MGRTTWFDVDGLRKGEWTAEEDRKLVVYINEHGLGEWGSLPKRAGLQRCGKSCRLRWLNYLRPGIKRGKFTPQEEEEIIKYHALLGNRWAAIAKQMPNRTDNDIKNHWNSCLKKRLAKKGIDPMTHEPTTTTSLTVDVTSSSTTSSPTPSPTSSSFSSCSSTGSARFLNKLAAGISSRKHGLESIKTVILAEQPREAVDEEKMMTINMKEKELISCYMEIDETMSIDELPCDDSTSGFVAFDDYSLIDPYRDGVYVSDFYDETEHLDLFLL
AtMYB57	METTMKKKGRVKATITSQKEEEGTVRKGPWTMEEDFILFNYILNHGEGLWNSVAKASGLKRTGKSCRLRWLNYLRPDVRRGNITEEEQLLIIQLHAKLGNRWSKIAKHLPGRTDNEIKNFWRTKIQRHMKVSSENMMNHQHHCSGNSQSSGMTTQGSSGKAIDTAESFSQAKTTTFNVVEQQSNENYWNVEDLWPVHLLNGDHHVI
AtMYB121	MLDWGVQGHHQKHDHDIYQQQHQQQGCRKGPWTLEEDKLLAEYVTSHGEGRWSTVAKCAGLNRSGKSCRLRWVNYLRPGLKRGQITPQEEGIILELHSLWGNKWSTIARYLPGRTDNEIKNYWRTHYKKNQKSSSKQDKVKKSLSRKQQQVDLKPQPQAQSENHQSQLVSQDHMNIDNDHNIASSLYYPTSVFDDKLYMPQSVATTSSDHSMIDEGHLWGSLWNLDEDDPHSFGGGSGQGTAADIDEKFPDSGIEAPSCGSGDYSYTGVYMGGYIF
AtMYB71	MSLWGGMGGGWGMVEEGWRKGPWTAEEDRLLIDYVQLHGEGRWNSVARLAGLKRNGKSCRLRWVNYLRPDLKRGQITPHEETIILELHAKWGNRWSTIARSLPGRTDNEIKNYWRTHFKKKTKSPTNSAEKTKNRILKRQQFQQQRQMELQQEQQLLQFNQIDMKKIMSLLDDDNNNGDNTFSSSSSGESGALYVPHQITHSTTTSGCEPNSNGYYPVVPVTIPEANVNEDNAIWDGLWNLDFEGQGSFGGAACAPRKHYFQNMVIPFC
AtMYB79	MVEEVWRKGPWTAEEDRLLIEYVRVHGEGRWNSVSKLAGLKRNGKSCRLRWVNYLRPDLKRGQITPHEESIILELHAKWGNRWSTIARSLPGRTDNEIKNYWRTHFKKKAKPTTNNAEKIKSRLLKRQHFKEQREIELQQEQQLFQFDQLGMKKIISLLEENNSSSSSDGGGDVFYYPDQITHSSKPFGYNSNSLEEQLQGRFSPVNIPDANTMNEDNAIWDGFWNMDVVNGHGGNLGVVAATAACGPRKPYFHNLVIPFC
AtMYB89	MYLFMYKCNIVLEETHVFQNTPCDVSLQRPFNGFGENNALPLRKMHQEEKKKKHRGGHWTLSEDLKLKELVAVFGPQNWKFIGEKMEPRTSLSCRQRWFNQLDPKINKRNFTDEEEEKLLRAHILYGNKWSKIAKLFNRRTDHAVKNHWHSLMNRIIRKQSASDIRSFDNIQNYQTSNFLPGLCLLNTKQ
AtMYB98	MENFVDENGFASLNQNIFTRDQEHMKEEDFPFEVVDQSKPTSFLQDFHHLDHDHQFDHHHHHGSSSSHPLLSVQTTSSCINNAPFEHCSYQENMVDFYETKPNLMNHHHFQAVENSYFTRNHHHHQEINLVDEHDDPMDLEQNNMMMMRMIPFDYPPTETFKPMNFVMPDEISCVSADNDCYRATSFNKTKPFLTRKLSSSSSSSSWKETKKSTLVKGQWTAEEDRVLIQLVEKYGLRKWSHIAQVLPGRIGKQCRERWHNHLRPDIKKETWSEEEDRVLIEFHKEIGNKWAEIAKRLPGRTENSIKNHWNATKRRQFSKRKCRSKYPRPSLLQDYIKSLNMGALMASSVPARGRRRESNNKKKDVVVAVEEKKKEEEVYGQDRIVPECVFTDDFGFNE…
AtMYB88	MEETTKQNNMKKKKKILLHSDDSKKKERHIVTWSPEEDDILRKQISLQGTENWAIIASKFNDKSTRQCRRRWYTYLNSDFKRGGWSPEEDTLLCEAQRLFGNRWTEIAKVVSGRTDNAVKNRFTTLCKKRAKHEAMAKENRIACCVNSDNKRLLFPDGISTPLKAESESPLTKKMRRSHIPNLTEIKSYGDRSHIKVESTMNQQRRHPFSVVAHNATSSDGTEEQKQIGNVKESDGEDKSNQEVFLKKDDSKVTALMQQAELLSSLAQKVNADNTDQSMENAWKVLQDFLNKSKENDLFRYGIPDIDFQLDEFKDLVEDLRSSNEDSQSSWRQPDLHDSPASSEYSSGSGSGSTIMTHPSGDKTQQLMSDTQTTSHQQNGGELLQDNGIVSDATVEQVG…
AtMYB124	MEDTKKKKKKNINNNQDSKKKERHIVTWSQEEDVILREQITLHGTENWAIIASKFKDKSTRQCRRRWYTYLNSDFKRGGWSPEEDMLLCEAQRVFGNRWTEIAKVVSGRTDNAVKNRFTTLCKKRAKHEAMTKDSNSNTKRMLFLDGISTPRKSENETPIAKKLKRSHILDLTEISNYGRAEACVNQQIRSPFSVLARNATGIDSLEEQNQTSNVNESDGEGMFLKKDDPKVTALMQQAELLSSLAQKVNADNTEQSMENAWKVLQDFLNKGKENDLFRYGIPDIDFKIEEFKDLIEDLRSGYEDNQLSWRQPDLHDSPASSEYSSGSTIMVDQSGDKTQPFSADTQTEHKQVGEELLVPKNPDENMPISGEEKFSSPIQVTPLFRSLADGIPSPQFSE…
AtMYB91	MKERQRWSGEEDALLRAYVRQFGPREWHLVSERMNKPLNRDAKSCLERWKNYLKPGIKKGSLTEEEQRLVIRLQEKHGNKWKKIAAEVPGRTAKRLGKWWEVFKEKQQREEKESNKRVEPIDESKYDRILESFAEKLVKERSNVVPAAAAAATVVMANSNGGFLHSEQQVQPPNPVIPPWLATSNNGNNVVARPPSVTLTLSPSTVAAAAPQPPIPWLQQQQPERAENGPGGLVLGSMMPSCSGSSESVFLSELVECCRELEEGHRAWADHKKEAAWRLRRLELQLESEKTCRQREKMEEIEAKMKALREEQKNAMEKIEGEYREQLVGLRRDAEAKDQKLADQWTSRHIRLTKFLEQQMGCRLDRP
AtMYB27	MDFKKEETLRRGPWLEEEDERLVKVISLLGERRWDSLAIVSGLKRSGKSCRLRWMNYLNPTLKRGPMSQEEERIIFQLHALWGNKWSKIARRLPGRTDNEIKNYWRTHYRKKQEAQNYGKLFEWRGNTGEELLHKYKETEITRTKTTSQEHGFVEVVSMESGKEANGGVGGRESFGVMKSPYENRISDWISEISTDQSEANLSEDHSSNSCSENNINIGTWWFQETRDFEEFSCSLWS
AtMYB48	MMQEEGNRKGPWTEQEDILLVNFVHLFGDRRWDFIAKVSGLNRTGKSCRLRWVNYLHPGLKRGKMTPQEERLVLELHAKWGNRWSKIARKLPGRTDNEIKNYWRTHMRKKAQEKKRPVSPTSSFSNCSSSSVTTTTTNTQDTSCHSRKSSGEVSFYDTGGSRSTREMNQENEDVYSLDDIWREIDHSAVNIIKPVKDIYSEQSHCLSYPNLASPSWESSLDSIWNMDADKSKISSYFANDQFPFCFQHSRSPWSSG
AtMYB59	MKLVQEEYRKGPWTEQEDILLVNFVHLFGDRRWDFVAKVSGLNRTGKSCRLRWVNYLHPGLKRGKMTPQEERLVLELHAKWGNRWSKIARKLPGRTDNEIKNYWRTHMRKKAQEKKRPMSPTSSSSNCCSSSMTTTTSQDTGGSNGKMNQECEDGYYSMDDIWREIDQSGANVIKPVKDNYYSEQSCYLNFPPLASPTWESSLESIWNMDADESKMSSFAIDQFPLSFEHGSGRL
AtMYB35	MGRPPCCDKSNVKKGLWTEEEDAKILAYVAIHGVGNWSLIPKKAGLNRCGKSCRLRWTNYLRPDLKHDSFSTQEEELIIECHRAIGSRWSSIARKLPGRTDNDVKNHWNTKLKKKLMKMGIDPVTHKPVSQLLAEFRNISGHGNASFKTEPSNNSILTQSNSAWEMMRNTTTNHESYYTNSPMMFTNSSEYQTTPFHFYSHPNHLLNGTTSSCSSSSSSTSITQPNQVPQTPVTNFYWSDFLLSDPVPQVVGSSATSDLTFTQNEHHFNIEAEYISQNIDSKASGTCHSASSFVDEILDKDQEMLSQFPQLLNDFDY
AtMYB82	MECKREEGKSYVKRGLWKPEEDMILKSYVETHGEGNWADISRRSGLKRGGKSCRLRWKNYLRPNIKRGSMSPQEQDLIIRMHKLLGNRWSLIAGRLPGRTDNEVKNYWNTHLNKKPNSRRQNAPESIVGATPFTDKPVMSTELRRSHGEGGEEESNTWMEETNHFGYDVHVGSPLPLISHYPDNTLVFDPCFSFTDFFPLL
AtMYB83	MMMRKPDITTIRDKGKPNHACGGNNNKPKLRKGLWSPDEDEKLIRYMLTNGQGCWSDIARNAGLLRCGKSCRLRWINYLRPDLKRGSFSPQEEDLIFHLHSILGNRWSQIATRLPGRTDNEIKNFWNSTLKKRLKNNSNNNTSSGSSPNNSNSNSLDPRDQHVDMGGNSTSLMDDYHHDENMMTVGNTMRMDSSSPFNVGPMVNSVGLNQLYDPLMISVPDNGYHQMGNTVNVFSVNGLGDYGNTILDPISKRVSVEGDDWFIPPSENTNVIACSTSNNLNLQALDPCFNSKNLCHSESFKVGNVLGIENGSWEIENPKIGDWDLDGLIDNNSSFPFLDFQVD
AtMYB46	MRKPEVAIAASTHQVKKMKKGLWSPEEDSKLMQYMLSNGQGCWSDVAKNAGLQRCGKSCRLRWINYLRPDLKRGAFSPQEEDLIIRFHSILGNRWSQIAARLPGRTDNEIKNFWNSTIKKRLKKMSDTSNLINNSSSSPNTASDSSSNSASSLDIKDIIGSFMSLQEQGFVNPSLTHIQTNNPFPTGNMISHPCNDDFTPYVDGIYGVNAGVQGELYFPPLECEEGDWYNANINNHLDELNTNGSGNAPEGMRPVEEFWDLDQLMNTEVPSFYFNFKQSI
AtMYB103	MGHHSCCNQQKVKRGLWSPEEDEKLIRYITTHGYGCWSEVPEKAGLQRCGKSCRLRWINYLRPDIRRGRFSPEEEKLIISLHGVVGNRWAHIASHLPGRTDNEIKNYWNSWIKKKIRKPHHHYSRHQPSVTTVTLNADTTSIATTIEASTTTTSTIDNLHFDGFTDSPNQLNFTNDQETNIKIQETFFSHKPPLFMVDTTLPILEGMFSENIITNNNKNNDHDDTQRGGRENVCEQAFLTTNTEEWDMNLRQQEPFQVPTLASHVFNNSSNSNIDTVISYNLPALIEGNVDNIVHNENSNVQDGEMASTFECLKRQELSYDQWDDSQQCSNFFFWDNLNINVEGSSLVGNQDPSMNLGSSALSSSFPSSF
AtMYB26	MGHHSCCNKQKVKRGLWSPEEDEKLINYINSYGHGCWSSVPKHAGTYTHIHGFCLQRCGKSCRLRWINYLRPDLKRGSFSPQEAALIIELHSILGNRWAQIAKHLPGRTDNEVKNFWNSSIKKKLMSHHHHGHHHHHLSSMASLLTNLPYHNGFNPTTVDDESSRFMSNIITNTNPNFITPSHLSLPSPHVMTPLMFPTSREGDFKFLTTNNPNQSHHHDNNHYNNLDILSPTPTINNHHQPSLSSCPHDNNLQWPALPDFPASTISGFQETLQDYDDANKLNVFVTPFNDNAKKLLCGEVLEGKVLSSSSPISQDHGLFLPTTYNFQMTSTSDHQHHHRVDSYINHMIIPSSSSSSPISCGQYVIT
AtMYB67	MREKWEMKRDEMGHRCCGKHKVKRGLWSPEEDEKLLRYITTHGHPSWSSVPKLAGLQRCGKSCRLRWINYLRPDLRRGSFNEEEEQIIIDVHRILGNKWAQIAKHLPGRTDNEVKNFWNSCIKKKLLSQGLDPSTHNLMPSHKRSSSSNNNNIPKPNKTTSIMKNPTDLDQSTTAFSITNINPPTSTKPNKLKSPNQTTIPSQTVIPINDNMSSTQTMIPINDPMSSLLDDENMIPHWSDVDGMAIHEAPMLPSDKAVVGVDDDDLNMDILFNTPSSSAFDPDFASIFSSAMSIDFNPMDDLGSWTF
AtMYB39	MGRSPCCDQDKGVKKGPWLPEEDDKLTAYINENGYGNWRSLPKLAGLNRCGKSCRLRWMNYLRPDIRRGKFSDGEESTIVRLHALLGNKWSKIAGHLPGRTDNEIKNYWNTHMRKKLLQMGIDPVTHEPRTNDLSPILDVSQMLAAAINNGQFGNNNLLNNNTALEDILKLQLIHKMLQIITPKAIPNISSFKTNLLNPKPEPVVNSFNTNSVNPKPDPPAGLFINQSGITPEAASDFIPSYENVWDGFEDNQLPGLVTVSQESLNTAKPGTSTTTKVNDHIRTGMMPCYYGDQLLETPSTGSVSVSPETTSLNHPSTAQHSSGSDFLEDWEKFLDDETSDSCWKSFLDLTSPTSSPVPW
AtMYB117	MFITEKQVWMDEIVARRASSSWDFPFNDINIHQHHHRHCNTSHEFEILKSPLGDVAVHEEESNNNNPNFSNSESGKKETTDSGQSWSSSSSKPSVLGRGHWRPAEDVKLKELVSIYGPQNWNLIAEKLQGRSGKSCRLRWFNQLDPRINRRAFTEEEEERLMQAHRLYGNKWAMIARLFPGRTDNSVKNHWHVVMARKYREHSSAYRRRKLMSNNPLKPHLTNNHHPNPNPNYHSFISTNHYFAQPFPEFNLTHHLVNNAPITSDHNQLVLPFHCFQGYENNEPPMVVSMFGNQMMVGDNVGATSDALCNIPHIDPSNQEKPEPNDAMHWIGMDAVDEEVFEKAKQQPHFFDFLGLGTA
AtMYB122	MVRTPCCRAEGLKKGAWTQEEDQKLIAYVQRHGEGGWRTLPDKAGLKRCGKSCRLRWANYLRPDIKRGEFSQDEEDSIINLHAIHGNKWSAIARKIPRRTDNEIKNHWNTHIKKCLVKKGIDPLTHKSLLDGAGKSSDHSAHPEKSSVHDDKDDQNSNNKKLSGSSSARFLNRVANRFGHRINHNVLSDIIGSNGLLTSHTTPTTSVSEGERSTSSSSTHTSSNLPINRSITVDATSLSSSTFSDSPDPCLYEEIVGDIEDMTRFSSRCLSHVLSHEDLLMSVESCLENTSFMREITMIFQEDKIETTSFNDSYVTPINEVDDSCEGIDNYFG
AtMYB125	MEAKKEEIKKGPWKAEEDEVLINHVKRYGPRDWSSIRSKGLLQRTGKSCRLRWVNKLRPNLKNGCKFSADEERTVIELQSEFGNKWARIATYLPGRTDNDVKNFWSSRQKRLARILHNSSDASSSSFNPKSSSSHRLKGKNVKPIRQSSQGFGLVEEEVTVSSSCSQMVPYSSDQVGDEVLRLPDLGVKLEHQPFAFGTDLVLAEYSDSQNDANQQAISPFSPESRELLARLDDPFYYDILGPADSSEPLFALPQPFFEPSPVPRRCRHVSKDEEADVFLDDFPADMFDQVDPIPSP
