# Supplementary material for: Genome-Wide Identification and Evolution Analysis of R2R3-MYB Gene Family Reveals S6 Subfamily R2R3-MYB Transcription Factors Involved in Anthocyanin Biosynthesis in Carrot
Source: Int J Mol Sci. 2022 Oct 6;23(19):11859. doi: 10.3390/ijms231911859 (PMC9569430; doi:10.3390/ijms231911859)
Supplement: Supplementary file 1 [file ijms-23-11859-s001.zip › Supplementary Tables/Supplementary Table S2.xlsx]

## Sheet: Sheet1
Supplementary Table S2. Information of Ka/Ks of the MYB genes in carrot chromosomes.
Sequence	Method	Ka	Ks	Ka/Ks
DCAR_000747-DCAR_003429	MYN	0.817623	3.87563	0.210965
DCAR_000747-DCAR_004494	MYN	0.203891	0.8693	0.234547
DCAR_000747-DCAR_011175	MYN	0.919634	3.8804	0.236995
DCAR_000747-DCAR_015002	MYN	0.886923	3.92498	0.225969
DCAR_000747-DCAR_017965	MYN	0.880172	3.96466	0.222005
DCAR_000747-DCAR_018562	MYN	0.898966	4.11587	0.218414
DCAR_000747-DCAR_028587	MYN	0.719549	3.79686	0.189511
DCAR_000747-DCAR_030770	MYN	0.873816	3.81825	0.228852
DCAR_000774-DCAR_004454	MYN	0.203433	1.40333	0.144965
DCAR_000774-DCAR_005570	MYN	0.710014	3.25107	0.218394
DCAR_000774-DCAR_009089	MYN	0.737469	3.78318	0.194934
DCAR_000774-DCAR_011130	MYN	0.646646	4.73615	0.136534
DCAR_000774-DCAR_012015	MYN	0.472451	3.67208	0.128661
DCAR_000774-DCAR_015602	MYN	0.892806	3.77025	0.236803
DCAR_000774-DCAR_016147	MYN	0.613806	3.81501	0.160892
DCAR_000774-DCAR_016451	MYN	0.741281	3.75445	0.197441
DCAR_000774-DCAR_030745	MYN	0.686618	5.7535	0.119339
DCAR_000843-DCAR_005305	MYN	0.926766	3.68067	0.251793
DCAR_000843-DCAR_007218	MYN	0.590932	3.75345	0.157437
DCAR_000843-DCAR_009089	MYN	0.681701	3.75827	0.181387
DCAR_000843-DCAR_017600	MYN	0.74973	3.87935	0.193262
DCAR_000843-DCAR_018960	MYN	1.09196	3.70592	0.294651
DCAR_000843-DCAR_025760	MYN	0.966358	3.83751	0.251819
DCAR_000843-DCAR_028146	MYN	0.625781	3.74739	0.166991
DCAR_001079-DCAR_002070	MYN	0.793464	3.8514	0.20602
DCAR_001079-DCAR_005305	MYN	NA	NA	NA
DCAR_001079-DCAR_009115	MYN	1.87592	1.56118	1.2016
DCAR_001079-DCAR_010791	MYN	0.913109	3.74696	0.243694
DCAR_001079-DCAR_010853	MYN	1.0207	3.84258	0.265629
DCAR_001079-DCAR_012365	MYN	0.696202	3.81526	0.182478
DCAR_001079-DCAR_012944	MYN	0.872249	3.85138	0.226477
DCAR_001079-DCAR_014406	MYN	1.00114	3.79767	0.26362
DCAR_001079-DCAR_017860	MYN	1.1983	3.90179	0.307116
DCAR_001079-DCAR_020809	MYN	0.687323	3.6601	0.187788
DCAR_001079-DCAR_029300	MYN	0.730638	3.88714	0.187963
DCAR_001079-DCAR_029776	MYN	0.922793	3.77592	0.244389
DCAR_001079-DCAR_031008	MYN	1.03897	3.9234	0.264813
DCAR_001264-DCAR_003738	MYN	0.32802	1.92431	0.170462
DCAR_001264-DCAR_015602	MYN	0.889254	3.71855	0.23914
DCAR_002070-DCAR_003210	MYN	0.500546	3.88171	0.12895
DCAR_002070-DCAR_004286	MYN	0.735848	3.89757	0.188797
DCAR_002070-DCAR_005570	MYN	0.660125	3.87849	0.170202
DCAR_002070-DCAR_007166	MYN	0.810051	3.8752	0.209035
DCAR_002070-DCAR_008093	MYN	0.819353	3.6624	0.22372
DCAR_002070-DCAR_009089	MYN	0.884722	3.96303	0.223244
DCAR_002070-DCAR_011130	MYN	0.865213	3.8707	0.223529
DCAR_002070-DCAR_011242	MYN	1.46328	3.9018	0.375027
DCAR_002070-DCAR_012971	MYN	0.776414	3.83786	0.202304
DCAR_002070-DCAR_013494	MYN	1.04391	3.90297	0.267466
DCAR_002070-DCAR_013728	MYN	0.758828	3.8456	0.197324
DCAR_002070-DCAR_015002	MYN	0.745163	3.80656	0.195758
DCAR_002070-DCAR_015602	MYN	0.740398	3.63482	0.203696
DCAR_002070-DCAR_016482	MYN	0.905946	3.68795	0.24565
DCAR_002070-DCAR_016551	MYN	0.735223	3.91122	0.187978
DCAR_002070-DCAR_021522	MYN	0.808359	3.89118	0.207741
DCAR_002070-DCAR_025760	MYN	1.19883	4.53154	0.264552
DCAR_002070-DCAR_026049	MYN	1.02153	3.6343	0.281081
DCAR_002070-DCAR_027563	MYN	1.06497	1.92551	0.553084
DCAR_002070-DCAR_031008	MYN	1.04119	3.83695	0.271359
DCAR_002087-DCAR_004494	MYN	0.80959	3.24506	0.249484
DCAR_002087-DCAR_008083	MYN	1.08616	3.43251	0.316435
DCAR_002087-DCAR_011286	MYN	1.37267	2.71311	0.505938
DCAR_002087-DCAR_016459	MYN	0.84934	2.99518	0.283569
DCAR_002087-DCAR_018562	MYN	1.02195	1.29453	0.789437
DCAR_002297-DCAR_003163	MYN	0.831973	3.77053	0.220651
DCAR_002297-DCAR_005659	MYN	0.810079	3.81084	0.212572
DCAR_002297-DCAR_007386	MYN	1.10292	3.86128	0.285635
DCAR_002297-DCAR_009538	MYN	1.32227	3.79295	0.348614
DCAR_002297-DCAR_009709	MYN	0.856317	3.8342	0.223337
DCAR_002297-DCAR_012971	MYN	0.711092	3.76626	0.188806
DCAR_002297-DCAR_013728	MYN	0.727888	3.71655	0.195851
DCAR_002297-DCAR_014406	MYN	1.25977	4.25779	0.295874
DCAR_002297-DCAR_017600	MYN	0.827128	3.88162	0.213088
DCAR_002297-DCAR_018882	MYN	0.783645	2.8049	0.279384
DCAR_002297-DCAR_030770	MYN	0.119536	0.954744	0.125202
DCAR_002297-DCAR_031036	MYN	0.861916	3.66858	0.234946
DCAR_002524-DCAR_006918	MYN	0.95575	3.90539	0.244726
DCAR_002524-DCAR_007218	MYN	0.832817	3.75563	0.221751
DCAR_002524-DCAR_014707	MYN	0.910004	2.54498	0.357568
DCAR_002524-DCAR_017673	MYN	0.844643	3.63283	0.232503
DCAR_002524-DCAR_022404	MYN	0.906941	3.97505	0.228158
DCAR_002524-DCAR_026049	MYN	0.880996	3.56488	0.247132
DCAR_002524-DCAR_026973	MYN	0.237738	2.42902	0.097874
DCAR_002524-DCAR_030443	MYN	0.162241	0.684468	0.237032
DCAR_002608-DCAR_020170	MYN	0.943989	3.85659	0.244773
DCAR_002608-DCAR_021487	MYN	0.503039	2.76476	0.181947
DCAR_002608-DCAR_023184	MYN	0.394541	3.9059	0.101012
DCAR_002608-DCAR_023482	MYN	0.257194	2.33275	0.110254
DCAR_002608-DCAR_026879	MYN	0.212046	0.845771	0.250714
DCAR_002875-DCAR_005659	MYN	0.685271	3.94323	0.173784
DCAR_002875-DCAR_007139	MYN	1.1298	4.03031	0.280326
DCAR_002875-DCAR_012365	MYN	0.513551	3.89038	0.132005
DCAR_002875-DCAR_014406	MYN	0.988526	3.8475	0.256927
DCAR_002942-DCAR_016451	MYN	1.35485	4.29839	0.315199
DCAR_003066-DCAR_016451	MYN	1.07862	4.85398	0.222213
DCAR_003163-DCAR_003429	MYN	0.604941	3.90384	0.154961
DCAR_003163-DCAR_003738	MYN	0.703484	3.50106	0.200935
DCAR_003163-DCAR_004151	MYN	0.607905	3.86005	0.157486
DCAR_003163-DCAR_012944	MYN	0.793764	3.66377	0.216652
DCAR_003163-DCAR_013101	MYN	0.782312	3.77528	0.20722
DCAR_003163-DCAR_015002	MYN	0.669434	3.72649	0.179642
DCAR_003163-DCAR_015602	MYN	0.845356	3.75591	0.225074
DCAR_003163-DCAR_016482	MYN	1.09285	3.79725	0.2878
DCAR_003163-DCAR_018960	MYN	1.15591	3.70825	0.311712
DCAR_003163-DCAR_020638	MYN	0.755802	3.90546	0.193524
DCAR_003163-DCAR_025760	MYN	0.997366	3.7999	0.262472
DCAR_003163-DCAR_030168	MYN	1.00569	3.8768	0.259413
DCAR_003163-DCAR_030745	MYN	0.585525	3.75054	0.156118
DCAR_003163-DCAR_031036	MYN	1.09082	2.01163	0.542258
DCAR_003210-DCAR_004494	MYN	0.883729	3.92813	0.224974
DCAR_003210-DCAR_005622	MYN	1.1763	3.87201	0.303797
DCAR_003210-DCAR_009089	MYN	0.946757	3.91595	0.241769
DCAR_003210-DCAR_015602	MYN	0.69206	3.67525	0.188303
DCAR_003210-DCAR_015806	MYN	0.579086	3.7585	0.154074
DCAR_003210-DCAR_016551	MYN	0.790542	3.98505	0.198377
DCAR_003210-DCAR_016759	MYN	0.807841	3.92124	0.206017
DCAR_003210-DCAR_018882	MYN	0.713118	3.62816	0.196551
DCAR_003210-DCAR_022404	MYN	0.185873	0.960573	0.193502
DCAR_003210-DCAR_024045	MYN	0.959425	3.85602	0.248812
DCAR_003210-DCAR_025383	MYN	0.785301	4.00987	0.195842
DCAR_003210-DCAR_025760	MYN	1.01491	3.93473	0.257936
DCAR_003210-DCAR_028794	MYN	1.06484	3.92086	0.271584
DCAR_003210-DCAR_031036	MYN	1.00641	3.80427	0.264547
DCAR_003429-DCAR_004454	MYN	0.714879	3.59484	0.198863
DCAR_003429-DCAR_005305	MYN	1.0032	1.90807	0.525768
DCAR_003429-DCAR_009227	MYN	1.02793	3.89469	0.263931
DCAR_003429-DCAR_009538	MYN	1.17361	3.84926	0.304891
DCAR_003429-DCAR_011653	MYN	0.175186	1.54001	0.113756
DCAR_003429-DCAR_012015	MYN	0.753565	3.71023	0.203105
DCAR_003429-DCAR_012548	MYN	0.557136	3.72394	0.149609
DCAR_003429-DCAR_012944	MYN	0.777974	3.88903	0.200043
DCAR_003429-DCAR_014007	MYN	0.904206	2.38879	0.378521
DCAR_003429-DCAR_014172	MYN	0.298626	3.79959	0.0785945
DCAR_003429-DCAR_014406	MYN	1.0008	3.86327	0.259054
DCAR_003429-DCAR_015057	MYN	2.03246	1.46446	1.38786
DCAR_003429-DCAR_016482	MYN	1.14081	3.88488	0.293654
DCAR_003429-DCAR_018194	MYN	0.826316	3.86462	0.213816
DCAR_003429-DCAR_021213	MYN	0.757332	3.82216	0.198143
DCAR_003429-DCAR_021988	MYN	0.791569	3.72964	0.212238
DCAR_003429-DCAR_025451	MYN	0.7062	3.76138	0.187751
DCAR_003429-DCAR_025829	MYN	0.857442	3.96467	0.216271
DCAR_003429-DCAR_027421	MYN	0.986849	5.15194	0.191549
DCAR_003429-DCAR_028018	MYN	1.09102	3.83901	0.284193
DCAR_003429-DCAR_028794	MYN	0.937487	3.86873	0.242325
DCAR_003429-DCAR_030443	MYN	0.831718	3.96938	0.209534
DCAR_003429-DCAR_031036	MYN	1.12312	3.88761	0.288896
DCAR_003717-DCAR_031036	MYN	1.15882	1.90966	0.60682
DCAR_003738-DCAR_022404	MYN	0.878849	3.88919	0.225972
DCAR_004151-DCAR_004494	MYN	0.965186	3.95508	0.244037
DCAR_004151-DCAR_005570	MYN	0.772398	4.04767	0.190826
DCAR_004151-DCAR_006918	MYN	0.65082	4.01456	0.162115
DCAR_004151-DCAR_007386	MYN	1.13001	2.64563	0.427121
DCAR_004151-DCAR_008083	MYN	0.173061	0.648233	0.266973
DCAR_004151-DCAR_009305	MYN	0.908188	4.03358	0.225157
DCAR_004151-DCAR_009709	MYN	0.657045	3.76424	0.174549
DCAR_004151-DCAR_011175	MYN	0.793957	4.0036	0.198311
DCAR_004151-DCAR_015602	MYN	0.796075	3.79029	0.21003
DCAR_004151-DCAR_016451	MYN	0.80977	3.98032	0.203444
DCAR_004151-DCAR_018882	MYN	0.783118	3.82665	0.204649
DCAR_004151-DCAR_020809	MYN	0.773341	3.63105	0.21298
DCAR_004151-DCAR_024737	MYN	0.874983	3.92773	0.22277
DCAR_004151-DCAR_025383	MYN	0.632999	4.02444	0.157289
DCAR_004151-DCAR_025760	MYN	1.07176	2.54959	0.420366
DCAR_004151-DCAR_027563	MYN	1.0711	1.66506	0.643283
DCAR_004151-DCAR_028146	MYN	0.279667	1.99133	0.140442
DCAR_004151-DCAR_028794	MYN	1.02549	3.95678	0.259173
DCAR_004151-DCAR_029776	MYN	0.774708	3.94028	0.196612
DCAR_004151-DCAR_031008	MYN	1.43338	4.03347	0.355371
DCAR_004151-DCAR_031036	MYN	1.17164	2.23403	0.524451
DCAR_004159-DCAR_005659	MYN	0.797333	3.49344	0.228237
DCAR_004159-DCAR_008083	MYN	0.810601	3.54288	0.228797
DCAR_004159-DCAR_012971	MYN	0.905754	3.5798	0.253018
DCAR_004159-DCAR_014214	MYN	0.870879	3.59647	0.242148
DCAR_004159-DCAR_015002	MYN	0.817697	3.47366	0.235399
DCAR_004159-DCAR_016459	MYN	0.696687	3.51376	0.198274
DCAR_004159-DCAR_016551	MYN	0.690529	3.56914	0.193472
DCAR_004159-DCAR_018481	MYN	0.905811	3.52655	0.256855
DCAR_004159-DCAR_021213	MYN	0.704889	3.41943	0.206142
DCAR_004159-DCAR_023650	MYN	1.10942	1.93063	0.574642
DCAR_004286-DCAR_004664	MYN	0.917079	3.94468	0.232485
DCAR_004286-DCAR_007218	MYN	0.605381	3.74945	0.161459
DCAR_004286-DCAR_009227	MYN	1.06459	4.00975	0.2655
DCAR_004286-DCAR_009305	MYN	0.803646	4.02699	0.199565
DCAR_004286-DCAR_009538	MYN	1.24779	2.2191	0.562294
DCAR_004286-DCAR_010791	MYN	0.85616	3.95885	0.216265
DCAR_004286-DCAR_010853	MYN	1.02654	3.95587	0.259499
DCAR_004286-DCAR_013494	MYN	1.35438	2.47716	0.546746
DCAR_004286-DCAR_015002	MYN	0.683269	3.9345	0.173661
DCAR_004286-DCAR_015057	MYN	1.14792	3.59604	0.319218
DCAR_004286-DCAR_020937	MYN	0.784055	3.63227	0.215858
DCAR_004286-DCAR_021755	MYN	0.562867	3.76074	0.149669
DCAR_004286-DCAR_024045	MYN	1.16154	4.0499	0.286808
DCAR_004286-DCAR_025451	MYN	0.674149	3.76671	0.178975
DCAR_004286-DCAR_025760	MYN	1.01997	3.99285	0.255448
DCAR_004286-DCAR_031008	MYN	1.44531	3.97896	0.363238
DCAR_004454-DCAR_007218	MYN	0.898399	3.55203	0.252925
DCAR_004454-DCAR_009089	MYN	0.827398	3.73048	0.221794
DCAR_004454-DCAR_012015	MYN	0.50121	2.97633	0.168399
DCAR_004454-DCAR_014406	MYN	0.911004	3.63874	0.250363
DCAR_004454-DCAR_015602	MYN	0.830729	3.59458	0.231106
DCAR_004454-DCAR_016451	MYN	0.675544	3.58537	0.188417
DCAR_004454-DCAR_018194	MYN	1.00114	2.24246	0.446449
DCAR_004454-DCAR_021580	MYN	0.613644	3.46358	0.17717
DCAR_004494-DCAR_005570	MYN	1.04255	3.95603	0.263535
DCAR_004494-DCAR_007218	MYN	0.725556	3.73365	0.194329
DCAR_004494-DCAR_008093	MYN	0.881378	3.62313	0.243264
DCAR_004494-DCAR_009089	MYN	0.895752	3.97644	0.225265
DCAR_004494-DCAR_010791	MYN	1.11362	2.82002	0.394897
DCAR_004494-DCAR_010853	MYN	0.775878	3.98099	0.194896
DCAR_004494-DCAR_011175	MYN	0.991157	3.99965	0.247811
DCAR_004494-DCAR_011286	MYN	0.795794	3.75664	0.211837
DCAR_004494-DCAR_011653	MYN	0.890403	3.82578	0.232738
DCAR_004494-DCAR_014406	MYN	0.769389	3.81407	0.201724
DCAR_004494-DCAR_016459	MYN	0.86821	4.02025	0.215959
DCAR_004494-DCAR_016759	MYN	0.827972	3.78572	0.218709
DCAR_004494-DCAR_020645	MYN	0.885641	4.02861	0.219838
DCAR_004494-DCAR_021522	MYN	0.92354	4.09733	0.2254
DCAR_004494-DCAR_022404	MYN	0.869095	3.87099	0.224515
DCAR_004494-DCAR_026049	MYN	0.678496	3.58817	0.189093
DCAR_004494-DCAR_028712	MYN	1.48474	4.77417	0.310995
DCAR_004494-DCAR_031177	MYN	0.866222	3.76344	0.230168
DCAR_004664-DCAR_008824	MYN	0.790932	3.72932	0.212085
DCAR_004664-DCAR_008994	MYN	0.966136	3.91773	0.246606
DCAR_004664-DCAR_009089	MYN	0.834212	3.91188	0.213251
DCAR_004664-DCAR_011130	MYN	0.990981	3.99857	0.247834
DCAR_004664-DCAR_012548	MYN	0.799819	3.64121	0.219657
DCAR_004664-DCAR_015075	MYN	2.10186	2.11867	0.992063
DCAR_004664-DCAR_015602	MYN	0.876047	3.69662	0.236986
DCAR_004664-DCAR_018194	MYN	0.94221	3.49083	0.26991
DCAR_004664-DCAR_021522	MYN	0.983669	4.08405	0.240856
DCAR_004664-DCAR_021580	MYN	0.949125	3.97814	0.238585
DCAR_004664-DCAR_021755	MYN	0.959211	3.75231	0.255632
DCAR_004664-DCAR_021988	MYN	0.66943	3.7239	0.179766
DCAR_004664-DCAR_027316	MYN	0.792456	3.64162	0.217611
DCAR_004664-DCAR_027563	MYN	0.900056	4.13	0.217931
DCAR_004664-DCAR_030745	MYN	0.756789	3.68871	0.205164
DCAR_004993-DCAR_008824	MYN	0.803096	3.78333	0.212273
DCAR_004993-DCAR_011130	MYN	0.821279	3.70786	0.221497
DCAR_004993-DCAR_028315	MYN	0.979892	3.74258	0.261822
DCAR_005305-DCAR_005570	MYN	0.937766	3.64696	0.257136
DCAR_005305-DCAR_005659	MYN	0.920187	3.63459	0.253175
DCAR_005305-DCAR_006004	MYN	0.116094	0.62011	0.187216
DCAR_005305-DCAR_007218	MYN	1.05297	3.63922	0.289341
DCAR_005305-DCAR_009305	MYN	0.845096	3.58148	0.235962
DCAR_005305-DCAR_010745	MYN	0.809566	3.48534	0.232277
DCAR_005305-DCAR_011175	MYN	0.959718	2.07987	0.461432
DCAR_005305-DCAR_011286	MYN	1.04904	3.65238	0.28722
DCAR_005305-DCAR_011653	MYN	0.91749	4.32891	0.211945
DCAR_005305-DCAR_012971	MYN	0.91403	3.70138	0.246943
DCAR_005305-DCAR_013494	MYN	0.951189	3.6655	0.259498
DCAR_005305-DCAR_015602	MYN	0.302197	1.54922	0.195065
DCAR_005305-DCAR_016551	MYN	0.854432	3.63871	0.234817
DCAR_005305-DCAR_016759	MYN	0.914438	3.60178	0.253885
DCAR_005305-DCAR_016952	MYN	1.09327	3.19045	0.342671
DCAR_005305-DCAR_018194	MYN	1.08211	3.58722	0.301658
DCAR_005305-DCAR_019472	MYN	1.63011	3.61395	0.451061
DCAR_005305-DCAR_021213	MYN	0.83331	3.56994	0.233424
DCAR_005305-DCAR_021755	MYN	1.38291	3.6034	0.38378
DCAR_005305-DCAR_024045	MYN	0.936115	3.63796	0.257319
DCAR_005305-DCAR_024737	MYN	0.835402	3.5533	0.235106
DCAR_005305-DCAR_027421	MYN	0.929415	3.54399	0.262251
DCAR_005305-DCAR_028587	MYN	1.53131	6.16819	0.248259
DCAR_005305-DCAR_029776	MYN	1.04304	3.59668	0.29
DCAR_005305-DCAR_030745	MYN	1.79095	3.57945	0.500341
DCAR_005305-DCAR_031008	MYN	0.860161	3.58349	0.240034
DCAR_005305-DCAR_031177	MYN	0.93252	3.4189	0.272755
DCAR_005570-DCAR_007166	MYN	0.976814	2.77955	0.351428
DCAR_005570-DCAR_007386	MYN	1.13078	5.05888	0.223524
DCAR_005570-DCAR_008093	MYN	0.812678	3.68216	0.220707
DCAR_005570-DCAR_008612	MYN	0.949062	1.83333	0.517671
DCAR_005570-DCAR_009089	MYN	0.860205	4.03074	0.213411
DCAR_005570-DCAR_010745	MYN	0.872515	3.87258	0.225306
DCAR_005570-DCAR_011130	MYN	0.876913	3.99588	0.219454
DCAR_005570-DCAR_011242	MYN	1.71257	3.96289	0.432151
DCAR_005570-DCAR_012971	MYN	0.832903	2.29908	0.362277
DCAR_005570-DCAR_013494	MYN	1.12346	2.21624	0.506921
DCAR_005570-DCAR_014406	MYN	0.975891	3.91238	0.249436
DCAR_005570-DCAR_015002	MYN	0.793472	2.183	0.363478
DCAR_005570-DCAR_015075	MYN	0.691795	3.85831	0.1793
DCAR_005570-DCAR_015602	MYN	0.820614	3.81573	0.215061
DCAR_005570-DCAR_016551	MYN	0.936482	1.58094	0.592358
DCAR_005570-DCAR_018194	MYN	0.781245	3.89714	0.200466
DCAR_005570-DCAR_018882	MYN	0.786284	3.80194	0.206811
DCAR_005570-DCAR_021522	MYN	0.962461	1.7461	0.551207
DCAR_005570-DCAR_025383	MYN	0.902514	4.08183	0.221105
DCAR_005570-DCAR_026049	MYN	0.94266	2.4641	0.382558
DCAR_005570-DCAR_026973	MYN	0.873154	3.86746	0.22577
DCAR_005570-DCAR_029300	MYN	0.716817	2.58831	0.276944
DCAR_005570-DCAR_030168	MYN	0.771527	3.7785	0.204189
DCAR_005570-DCAR_031036	MYN	0.990355	2.01673	0.49107
DCAR_005622-DCAR_007218	MYN	0.897335	3.75794	0.238784
DCAR_005622-DCAR_009089	MYN	1.14942	3.68029	0.312317
DCAR_005622-DCAR_010791	MYN	1.16016	3.94557	0.294042
DCAR_005622-DCAR_010853	MYN	1.11023	3.95035	0.281047
DCAR_005622-DCAR_027563	MYN	1.15554	4.03883	0.286107
DCAR_005659-DCAR_006918	MYN	0.675389	3.93249	0.171746
DCAR_005659-DCAR_007287	MYN	0.746887	3.67041	0.203489
DCAR_005659-DCAR_008249	MYN	0.614635	3.81476	0.16112
DCAR_005659-DCAR_010853	MYN	1.0565	3.02353	0.349426
DCAR_005659-DCAR_014406	MYN	1.06581	3.84182	0.277422
DCAR_005659-DCAR_014707	MYN	0.775903	3.86978	0.200503
DCAR_005659-DCAR_015075	MYN	0.509034	3.84436	0.132411
DCAR_005659-DCAR_016147	MYN	0.714105	3.90279	0.182973
DCAR_005659-DCAR_016759	MYN	0.52754	3.81198	0.13839
DCAR_005659-DCAR_017673	MYN	0.895952	1.69154	0.529665
DCAR_005659-DCAR_018194	MYN	0.947342	3.91084	0.242235
DCAR_005659-DCAR_018481	MYN	0.54545	3.73975	0.145852
DCAR_005659-DCAR_028146	MYN	0.65155	3.88175	0.167849
DCAR_005659-DCAR_029776	MYN	0.902882	3.01217	0.299745
DCAR_005897-DCAR_007393	MYN	0.103636	0.549766	0.18851
DCAR_005897-DCAR_011787	MYN	0.400695	5.98533	0.0669461
DCAR_005897-DCAR_018724	MYN	0.387073	3.90748	0.0990595
DCAR_006004-DCAR_011130	MYN	0.725011	3.68681	0.19665
DCAR_006004-DCAR_011286	MYN	0.846229	3.74265	0.226104
DCAR_006004-DCAR_012548	MYN	0.76833	3.63338	0.211464
DCAR_006004-DCAR_015002	MYN	0.771921	3.66412	0.21067
DCAR_006004-DCAR_015602	MYN	0.198534	1.54677	0.128354
DCAR_006004-DCAR_016147	MYN	0.678262	3.76505	0.180147
DCAR_006004-DCAR_018882	MYN	0.18395	3.70563	0.0496407
DCAR_006004-DCAR_023650	MYN	0.696906	3.7229	0.187194
DCAR_006004-DCAR_028018	MYN	0.946874	3.71663	0.254766
DCAR_006329-DCAR_011175	MYN	0.763131	4.0305	0.189339
DCAR_006329-DCAR_014406	MYN	1.02639	3.26171	0.314679
DCAR_006329-DCAR_014851	MYN	1.34629	4.32415	0.311343
DCAR_006329-DCAR_020937	MYN	0.834751	3.5898	0.232534
DCAR_006329-DCAR_025451	MYN	0.560781	3.78463	0.148173
DCAR_006643-DCAR_016451	MYN	1.27545	4.52137	0.282094
DCAR_006871-DCAR_016451	MYN	1.07751	4.09097	0.263388
DCAR_006918-DCAR_007166	MYN	0.908122	3.96737	0.228898
DCAR_006918-DCAR_008824	MYN	0.898872	3.89168	0.230973
DCAR_006918-DCAR_009305	MYN	0.86022	2.23573	0.38476
DCAR_006918-DCAR_010532	MYN	1.00528	4.00919	0.250743
DCAR_006918-DCAR_012971	MYN	0.737404	4.01341	0.183735
DCAR_006918-DCAR_015002	MYN	0.818525	3.89504	0.210146
DCAR_006918-DCAR_015602	MYN	0.801964	3.77969	0.212177
DCAR_006918-DCAR_016482	MYN	1.5193	3.26943	0.464698
DCAR_006918-DCAR_016551	MYN	0.757687	4.00116	0.189367
DCAR_006918-DCAR_016759	MYN	0.771489	3.92358	0.196629
DCAR_006918-DCAR_018882	MYN	0.818651	3.78647	0.216204
DCAR_006918-DCAR_018960	MYN	2.42771	2.45396	0.989304
DCAR_006918-DCAR_020937	MYN	0.779848	3.66151	0.212985
DCAR_006918-DCAR_021522	MYN	0.789679	2.72142	0.290171
DCAR_006918-DCAR_021695	MYN	0.641838	3.63456	0.176593
DCAR_006918-DCAR_027421	MYN	1.12619	2.23713	0.503407
DCAR_006918-DCAR_031008	MYN	1.0852	3.8895	0.279008
DCAR_006918-DCAR_031036	MYN	1.05994	3.91476	0.270756
DCAR_007139-DCAR_008824	MYN	0.969011	3.80393	0.25474
DCAR_007139-DCAR_009089	MYN	1.04443	3.96165	0.263635
DCAR_007139-DCAR_010791	MYN	1.12163	4.00209	0.280261
DCAR_007139-DCAR_011130	MYN	1.08699	4.03059	0.269685
DCAR_007139-DCAR_011175	MYN	0.971633	4.00689	0.242491
DCAR_007139-DCAR_011653	MYN	1.01669	3.87477	0.262388
DCAR_007139-DCAR_012015	MYN	0.896215	3.71	0.241568
DCAR_007139-DCAR_012548	MYN	0.968863	3.75934	0.257722
DCAR_007139-DCAR_013494	MYN	1.54679	4.10435	0.376867
DCAR_007139-DCAR_014214	MYN	1.11772	4.00457	0.279112
DCAR_007139-DCAR_016551	MYN	1.23584	4.13915	0.298574
DCAR_007139-DCAR_018194	MYN	1.03853	2.768	0.375192
DCAR_007139-DCAR_018562	MYN	1.35303	2.82662	0.478676
DCAR_007139-DCAR_020809	MYN	1.03621	3.60555	0.287393
DCAR_007139-DCAR_021522	MYN	1.25376	4.59553	0.272821
DCAR_007139-DCAR_024045	MYN	1.16331	4.02582	0.288961
DCAR_007139-DCAR_029776	MYN	1.01388	3.51064	0.288802
DCAR_007139-DCAR_030443	MYN	1.12124	4.02993	0.278229
DCAR_007139-DCAR_031008	MYN	1.60527	4.10693	0.39087
DCAR_007166-DCAR_008093	MYN	0.766645	3.7182	0.206187
DCAR_007166-DCAR_010745	MYN	0.876721	3.89006	0.225375
DCAR_007166-DCAR_011130	MYN	0.953362	3.98022	0.239525
DCAR_007166-DCAR_012971	MYN	0.926905	3.92971	0.235871
DCAR_007166-DCAR_013494	MYN	0.7095	4.13378	0.171635
DCAR_007166-DCAR_014172	MYN	0.822806	3.86957	0.212635
DCAR_007166-DCAR_015602	MYN	0.787367	3.77591	0.208524
DCAR_007166-DCAR_016451	MYN	1.57085	3.22822	0.486598
DCAR_007166-DCAR_016551	MYN	0.975241	4.16784	0.233992
DCAR_007166-DCAR_016952	MYN	0.905327	3.83393	0.236135
DCAR_007166-DCAR_017673	MYN	0.950233	3.83169	0.247993
DCAR_007166-DCAR_021522	MYN	0.952934	4.12937	0.230769
DCAR_007166-DCAR_021755	MYN	0.803647	3.68977	0.217804
DCAR_007166-DCAR_021988	MYN	0.649991	3.70732	0.175326
DCAR_007166-DCAR_024737	MYN	1.03888	3.99687	0.259924
DCAR_007166-DCAR_025383	MYN	0.94358	4.11875	0.229094
DCAR_007166-DCAR_025760	MYN	0.833231	3.97837	0.20944
DCAR_007166-DCAR_027421	MYN	0.437252	3.98854	0.109627
DCAR_007166-DCAR_030745	MYN	0.796863	3.6264	0.21974
DCAR_007166-DCAR_030770	MYN	0.912645	3.30911	0.275798
DCAR_007166-DCAR_031008	MYN	0.408053	1.60624	0.254042
DCAR_007218-DCAR_007386	MYN	0.907387	3.74993	0.241974
DCAR_007218-DCAR_008824	MYN	0.960622	3.67963	0.261065
DCAR_007218-DCAR_009089	MYN	0.661355	3.74563	0.176567
DCAR_007218-DCAR_009305	MYN	0.708733	3.74258	0.18937
DCAR_007218-DCAR_010791	MYN	0.772958	3.7669	0.205197
DCAR_007218-DCAR_010853	MYN	0.99914	3.74123	0.267062
DCAR_007218-DCAR_011175	MYN	0.681461	3.75645	0.181411
DCAR_007218-DCAR_011242	MYN	1.5095	1.79397	0.841427
DCAR_007218-DCAR_012015	MYN	0.751251	3.62732	0.207109
DCAR_007218-DCAR_012548	MYN	0.727192	3.70122	0.196473
DCAR_007218-DCAR_013101	MYN	0.710907	3.57582	0.198809
DCAR_007218-DCAR_014172	MYN	0.34122	3.50522	0.0973462
DCAR_007218-DCAR_016482	MYN	1.01398	3.80671	0.266367
DCAR_007218-DCAR_017600	MYN	0.699082	3.84111	0.182
DCAR_007218-DCAR_018194	MYN	0.848788	3.74018	0.226938
DCAR_007218-DCAR_019110	MYN	0.665689	3.61601	0.184095
DCAR_007218-DCAR_021522	MYN	0.763956	3.81015	0.200505
DCAR_007218-DCAR_021570	MYN	0.913521	3.70266	0.24672
DCAR_007218-DCAR_021755	MYN	0.530211	3.6491	0.145299
DCAR_007218-DCAR_021988	MYN	0.847741	3.57099	0.237397
DCAR_007218-DCAR_022404	MYN	0.701948	3.74314	0.187529
DCAR_007218-DCAR_023650	MYN	0.855058	3.77149	0.226716
DCAR_007218-DCAR_025383	MYN	0.554124	3.78403	0.146438
DCAR_007218-DCAR_025451	MYN	0.696132	3.71	0.187636
DCAR_007218-DCAR_025760	MYN	0.914056	3.75606	0.243355
DCAR_007218-DCAR_025829	MYN	0.747141	3.73202	0.200197
DCAR_007218-DCAR_030745	MYN	0.605463	3.64975	0.165892
DCAR_007218-DCAR_030770	MYN	0.703088	3.62635	0.193883
DCAR_007218-DCAR_031008	MYN	0.995242	3.77694	0.263505
DCAR_007248-DCAR_016451	MYN	1.37322	4.32925	0.317195
DCAR_007287-DCAR_009305	MYN	0.953325	3.7022	0.257502
DCAR_007287-DCAR_010745	MYN	0.718753	3.64238	0.19733
DCAR_007287-DCAR_010791	MYN	0.782319	3.65975	0.213763
DCAR_007287-DCAR_013494	MYN	0.983005	3.72076	0.264195
DCAR_007287-DCAR_014214	MYN	0.836253	2.64804	0.315801
DCAR_007287-DCAR_016551	MYN	0.730224	3.68122	0.198365
DCAR_007287-DCAR_017673	MYN	NA	NA	NA
DCAR_007287-DCAR_018481	MYN	0.79405	3.68577	0.215437
DCAR_007287-DCAR_021522	MYN	0.796398	3.66592	0.217243
DCAR_007287-DCAR_021988	MYN	0.983251	4.37823	0.224577
DCAR_007371-DCAR_016451	MYN	1.30882	4.50953	0.290235
DCAR_007386-DCAR_008249	MYN	0.9293	4.0175	0.231313
DCAR_007386-DCAR_009305	MYN	1.12304	3.9714	0.282782
DCAR_007386-DCAR_010532	MYN	1.27839	2.38484	0.536049
DCAR_007386-DCAR_011130	MYN	1.08183	4.03795	0.267916
DCAR_007386-DCAR_012015	MYN	0.885861	1.77262	0.499747
DCAR_007386-DCAR_012365	MYN	1.08282	3.93918	0.274884
DCAR_007386-DCAR_012971	MYN	1.06353	3.14718	0.337931
DCAR_007386-DCAR_013728	MYN	1.25327	2.06563	0.606725
DCAR_007386-DCAR_014406	MYN	0.969227	4.06168	0.238627
DCAR_007386-DCAR_014707	MYN	1.09259	3.92053	0.278684
DCAR_007386-DCAR_015602	MYN	0.75766	3.76386	0.201299
DCAR_007386-DCAR_016459	MYN	1.04614	4.00853	0.260979
DCAR_007386-DCAR_016759	MYN	1.05735	3.81107	0.27744
DCAR_007386-DCAR_017673	MYN	1.07613	3.77751	0.284879
DCAR_007386-DCAR_018194	MYN	1.05249	2.22934	0.472106
DCAR_007386-DCAR_023650	MYN	1.06964	3.84103	0.278478
DCAR_007386-DCAR_024737	MYN	1.19253	3.89264	0.306355
DCAR_007386-DCAR_025760	MYN	1.06477	2.24611	0.474052
DCAR_007386-DCAR_025829	MYN	1.05827	3.93662	0.268828
DCAR_007386-DCAR_028794	MYN	1.02797	1.95605	0.525534
DCAR_007386-DCAR_030770	MYN	1.02315	3.89188	0.262894
DCAR_007393-DCAR_012304	MYN	1.17552	3.61181	0.325466
DCAR_007393-DCAR_015450	MYN	0.385274	1.4847	0.259497
DCAR_007393-DCAR_018724	MYN	0.432554	1.88994	0.228872
DCAR_007393-DCAR_022978	MYN	0.409298	2.93046	0.13967
DCAR_007393-DCAR_023482	MYN	0.773544	3.76268	0.205583
DCAR_007393-DCAR_028824	MYN	0.367842	1.65999	0.221592
DCAR_007431-DCAR_016451	MYN	1.58268	2.99042	0.529251
DCAR_008083-DCAR_010775	MYN	0.314354	0.48989	0.641682
DCAR_008083-DCAR_016147	MYN	0.80002	4.01274	0.19937
DCAR_008083-DCAR_016451	MYN	0.858313	4.04025	0.212441
DCAR_008083-DCAR_027883	MYN	1.21381	3.67729	0.330083
DCAR_008093-DCAR_012015	MYN	0.777725	3.58082	0.217192
DCAR_008093-DCAR_012971	MYN	0.747336	3.57306	0.209158
DCAR_008093-DCAR_016459	MYN	0.685693	3.67697	0.186483
DCAR_008093-DCAR_021213	MYN	0.628282	2.12307	0.295931
DCAR_008093-DCAR_025451	MYN	0.851428	3.72467	0.228592
DCAR_008093-DCAR_028146	MYN	0.691696	3.58071	0.193173
DCAR_008093-DCAR_028794	MYN	0.808771	3.66766	0.220514
DCAR_008249-DCAR_011175	MYN	0.775716	4.00582	0.193647
DCAR_008249-DCAR_013494	MYN	1.28442	2.62584	0.489148
DCAR_008249-DCAR_016551	MYN	0.760747	4.00546	0.189927
DCAR_008249-DCAR_018960	MYN	1.20228	3.91864	0.30681
DCAR_008612-DCAR_010791	MYN	0.917892	3.98354	0.230421
DCAR_008612-DCAR_018960	MYN	1.33174	3.94132	0.337891
DCAR_008612-DCAR_025383	MYN	0.590122	3.97227	0.14856
DCAR_008612-DCAR_025760	MYN	0.991449	4.02674	0.246216
DCAR_008612-DCAR_025829	MYN	0.894507	4.01948	0.222543
DCAR_008612-DCAR_028587	MYN	0.815115	3.76093	0.216733
DCAR_008612-DCAR_028794	MYN	1.03997	3.97199	0.261827
DCAR_008612-DCAR_029776	MYN	0.904249	4.02722	0.224534
DCAR_008824-DCAR_008994	MYN	0.916327	3.76152	0.243606
DCAR_008824-DCAR_010853	MYN	0.267221	3.55086	0.0752555
DCAR_008824-DCAR_011286	MYN	0.960894	3.74525	0.256563
DCAR_008824-DCAR_011653	MYN	1.09828	3.78484	0.290179
DCAR_008824-DCAR_012548	MYN	0.869347	3.72203	0.233568
DCAR_008824-DCAR_012982	MYN	0.932922	3.83266	0.243414
DCAR_008824-DCAR_014007	MYN	0.763695	3.69937	0.206439
DCAR_008824-DCAR_014406	MYN	0.899162	3.73736	0.240587
DCAR_008824-DCAR_015602	MYN	0.882483	3.63502	0.242773
DCAR_008824-DCAR_016451	MYN	0.928286	3.78506	0.24525
DCAR_008824-DCAR_016482	MYN	0.959864	3.65169	0.262855
DCAR_008824-DCAR_016759	MYN	0.922983	3.69971	0.249474
DCAR_008824-DCAR_017673	MYN	1.06802	3.73021	0.286317
DCAR_008824-DCAR_018882	MYN	0.811748	3.53885	0.229382
DCAR_008824-DCAR_018960	MYN	1.26408	3.70366	0.341307
DCAR_008824-DCAR_019270	MYN	0.800843	3.79426	0.211067
DCAR_008824-DCAR_019472	MYN	0.448707	3.5356	0.126911
DCAR_008824-DCAR_021213	MYN	1.00342	3.81669	0.262904
DCAR_008824-DCAR_021580	MYN	0.961415	3.8392	0.250421
DCAR_008824-DCAR_027563	MYN	0.797898	3.82356	0.208679
DCAR_008824-DCAR_028794	MYN	0.683856	3.82308	0.178876
DCAR_008824-DCAR_029776	MYN	0.825509	3.76815	0.219075
DCAR_008994-DCAR_009709	MYN	0.983312	3.85656	0.254971
DCAR_008994-DCAR_010853	MYN	1.03714	2.85843	0.362836
DCAR_008994-DCAR_013494	MYN	1.03325	3.44149	0.300233
DCAR_008994-DCAR_014007	MYN	0.96019	1.80573	0.531746
DCAR_008994-DCAR_014214	MYN	0.892746	3.95991	0.225446
DCAR_008994-DCAR_014851	MYN	0.888566	3.87103	0.229543
DCAR_008994-DCAR_015002	MYN	0.912183	3.85957	0.236343
DCAR_008994-DCAR_016451	MYN	0.0993374	0.112221	0.885193
DCAR_008994-DCAR_018882	MYN	0.759252	3.66693	0.207054
DCAR_008994-DCAR_020645	MYN	1.0428	2.03833	0.511596
DCAR_008994-DCAR_020809	MYN	0.723536	3.50753	0.206281
DCAR_008994-DCAR_020937	MYN	0.801868	3.63561	0.220559
DCAR_008994-DCAR_030168	MYN	0.76256	3.73287	0.204283
DCAR_009089-DCAR_009227	MYN	1.03103	2.59257	0.397685
DCAR_009089-DCAR_009305	MYN	0.791194	3.9703	0.199278
DCAR_009089-DCAR_010745	MYN	0.966686	3.81917	0.253114
DCAR_009089-DCAR_011130	MYN	0.452939	3.9806	0.113787
DCAR_009089-DCAR_011175	MYN	0.877019	3.97827	0.220452
DCAR_009089-DCAR_012015	MYN	0.55122	3.72036	0.148163
DCAR_009089-DCAR_012548	MYN	0.604013	3.77356	0.160065
DCAR_009089-DCAR_012944	MYN	0.783818	3.98732	0.196578
DCAR_009089-DCAR_012971	MYN	0.793293	3.99684	0.19848
DCAR_009089-DCAR_013101	MYN	0.610243	3.71035	0.16447
DCAR_009089-DCAR_013494	MYN	1.06742	4.04243	0.264053
DCAR_009089-DCAR_014214	MYN	0.824445	3.98729	0.206768
DCAR_009089-DCAR_015002	MYN	0.841468	3.97835	0.211512
DCAR_009089-DCAR_015075	MYN	0.664853	3.75466	0.177074
DCAR_009089-DCAR_015602	MYN	0.717391	3.76454	0.190565
DCAR_009089-DCAR_016482	MYN	1.23886	3.84169	0.322478
DCAR_009089-DCAR_016551	MYN	0.450972	3.96932	0.113614
DCAR_009089-DCAR_017600	MYN	0.770771	3.98523	0.193407
DCAR_009089-DCAR_017860	MYN	0.950515	3.9669	0.239612
DCAR_009089-DCAR_017965	MYN	0.980531	3.83397	0.255748
DCAR_009089-DCAR_020638	MYN	0.136229	0.537455	0.253471
DCAR_009089-DCAR_021522	MYN	0.493515	3.98492	0.123846
DCAR_009089-DCAR_021695	MYN	0.653405	3.62265	0.180367
DCAR_009089-DCAR_021988	MYN	0.84272	3.71531	0.226823
DCAR_009089-DCAR_025383	MYN	0.75772	4.08271	0.185592
DCAR_009089-DCAR_025760	MYN	0.942773	3.99789	0.235817
DCAR_009089-DCAR_027563	MYN	1.12734	3.97101	0.283892
DCAR_009089-DCAR_029776	MYN	0.929102	3.97791	0.233566
DCAR_009089-DCAR_030770	MYN	0.778774	3.82965	0.203354
DCAR_009089-DCAR_031008	MYN	1.12364	3.89368	0.288581
DCAR_009089-DCAR_031036	MYN	1.11048	2.2247	0.499158
DCAR_009227-DCAR_009305	MYN	1.15866	3.99711	0.289874
DCAR_009227-DCAR_010791	MYN	1.32553	2.14273	0.618618
DCAR_009227-DCAR_011130	MYN	1.13878	4.00053	0.284658
DCAR_009227-DCAR_011175	MYN	1.24238	1.77918	0.698284
DCAR_009227-DCAR_011286	MYN	1.06417	3.78948	0.280821
DCAR_009227-DCAR_011653	MYN	1.11986	3.86596	0.289671
DCAR_009227-DCAR_012365	MYN	1.1865	2.01223	0.589646
DCAR_009227-DCAR_012944	MYN	0.983624	4.04942	0.242905
DCAR_009227-DCAR_012971	MYN	1.14245	2.90074	0.393846
DCAR_009227-DCAR_013494	MYN	1.01889	2.88728	0.352888
DCAR_009227-DCAR_014172	MYN	1.10407	3.81738	0.289222
DCAR_009227-DCAR_015002	MYN	1.13906	3.87658	0.29383
DCAR_009227-DCAR_015602	MYN	0.925359	3.72077	0.248701
DCAR_009227-DCAR_016147	MYN	1.11884	3.9828	0.280919
DCAR_009227-DCAR_017673	MYN	1.20356	3.88569	0.309741
DCAR_009227-DCAR_021695	MYN	0.862448	3.59356	0.239998
DCAR_009227-DCAR_025451	MYN	0.908599	2.18782	0.415298
DCAR_009227-DCAR_025760	MYN	1.05251	3.98692	0.263991
DCAR_009227-DCAR_028146	MYN	0.944632	3.86077	0.244674
DCAR_009227-DCAR_029300	MYN	0.951759	4.04338	0.235387
DCAR_009227-DCAR_029776	MYN	1.07373	4.01452	0.267462
DCAR_009227-DCAR_030168	MYN	0.871545	2.32243	0.375273
DCAR_009227-DCAR_031008	MYN	2.10386	1.83504	1.14649
DCAR_009227-DCAR_031177	MYN	1.05331	2.87131	0.366839
DCAR_009305-DCAR_010791	MYN	0.679019	4.07378	0.16668
DCAR_009305-DCAR_011130	MYN	0.961892	2.0631	0.466236
DCAR_009305-DCAR_011653	MYN	0.704397	3.72948	0.188873
DCAR_009305-DCAR_012944	MYN	0.900093	3.62843	0.248067
DCAR_009305-DCAR_012982	MYN	0.691674	3.88927	0.177842
DCAR_009305-DCAR_014172	MYN	0.807702	3.94691	0.204641
DCAR_009305-DCAR_014214	MYN	0.846606	4.00784	0.211238
DCAR_009305-DCAR_014406	MYN	1.04559	3.88889	0.268867
DCAR_009305-DCAR_014707	MYN	0.681133	4.01733	0.169549
DCAR_009305-DCAR_015002	MYN	0.286881	2.00077	0.143385
DCAR_009305-DCAR_015602	MYN	0.773133	2.42968	0.318203
DCAR_009305-DCAR_016147	MYN	0.854049	3.99862	0.213586
DCAR_009305-DCAR_016551	MYN	0.926373	4.12125	0.22478
DCAR_009305-DCAR_016759	MYN	0.785686	3.90549	0.201175
DCAR_009305-DCAR_017673	MYN	0.362949	3.75903	0.096554
DCAR_009305-DCAR_017965	MYN	0.666163	4.04606	0.164645
DCAR_009305-DCAR_018481	MYN	0.651225	3.80854	0.170991
DCAR_009305-DCAR_018882	MYN	0.726119	3.74871	0.193698
DCAR_009305-DCAR_019110	MYN	0.62371	3.64539	0.171096
DCAR_009305-DCAR_019270	MYN	0.710696	4.0673	0.174734
DCAR_009305-DCAR_020809	MYN	0.809826	3.60529	0.224622
DCAR_009305-DCAR_021755	MYN	0.747415	3.68916	0.202598
DCAR_009305-DCAR_024045	MYN	1.0237	3.93933	0.259867
DCAR_009305-DCAR_025383	MYN	0.940642	4.08207	0.230433
DCAR_009305-DCAR_029300	MYN	0.866933	4.02419	0.215431
DCAR_009538-DCAR_011175	MYN	1.11512	4.90232	0.227468
DCAR_009538-DCAR_013728	MYN	0.994622	3.89499	0.25536
DCAR_009538-DCAR_016147	MYN	0.912794	3.83234	0.238182
DCAR_009709-DCAR_017673	MYN	1.09121	1.9768	0.55201
DCAR_009709-DCAR_020937	MYN	0.75237	3.58311	0.209977
DCAR_009709-DCAR_021213	MYN	0.254416	1.04282	0.24397
DCAR_009709-DCAR_021988	MYN	0.782271	3.64337	0.214711
DCAR_010532-DCAR_010745	MYN	1.05403	3.94258	0.267345
DCAR_010532-DCAR_018960	MYN	1.38611	3.93776	0.352006
DCAR_010532-DCAR_028587	MYN	0.929867	3.72546	0.249598
DCAR_010745-DCAR_011242	MYN	1.37758	3.93375	0.350195
DCAR_010745-DCAR_014172	MYN	0.999253	3.85266	0.259367
DCAR_010745-DCAR_014531	MYN	0.723175	2.8407	0.254576
DCAR_010745-DCAR_016147	MYN	0.8139	3.80247	0.214045
DCAR_010745-DCAR_022404	MYN	1.10523	3.94703	0.280017
DCAR_010745-DCAR_024045	MYN	1.08983	3.97004	0.274514
DCAR_010745-DCAR_025829	MYN	0.858533	3.95348	0.217159
DCAR_010745-DCAR_031036	MYN	1.08267	3.86014	0.280474
DCAR_010751-DCAR_011019	MYN	0.119399	0.15583	0.766212
DCAR_010791-DCAR_011175	MYN	0.724064	3.95002	0.183306
DCAR_010791-DCAR_014214	MYN	0.827372	4.96392	0.166677
DCAR_010791-DCAR_014531	MYN	0.679158	2.61582	0.259634
DCAR_010791-DCAR_015602	MYN	0.873138	3.80441	0.229507
DCAR_010791-DCAR_016759	MYN	0.874215	3.8791	0.225365
DCAR_010791-DCAR_017965	MYN	0.602038	3.8713	0.155513
DCAR_010791-DCAR_018194	MYN	0.81601	3.84895	0.212009
DCAR_010791-DCAR_018882	MYN	0.845146	2.22867	0.379215
DCAR_010791-DCAR_024737	MYN	0.75814	3.85971	0.196424
DCAR_010791-DCAR_025383	MYN	0.892159	2.31361	0.385614
DCAR_010791-DCAR_025829	MYN	0.54995	1.66561	0.33018
DCAR_010791-DCAR_026049	MYN	0.907702	3.67724	0.246843
DCAR_010791-DCAR_028315	MYN	0.674978	3.8386	0.17584
DCAR_010791-DCAR_028587	MYN	0.886448	3.7114	0.238844
DCAR_010791-DCAR_028794	MYN	1.06859	4.0281	0.265285
DCAR_010791-DCAR_029776	MYN	0.959427	3.95395	0.24265
DCAR_010853-DCAR_011175	MYN	1.22576	3.99156	0.307089
DCAR_010853-DCAR_012944	MYN	0.855414	3.96491	0.215746
DCAR_010853-DCAR_015602	MYN	0.858297	3.77014	0.227657
DCAR_010853-DCAR_016451	MYN	0.998639	4.03023	0.247787
DCAR_010853-DCAR_018882	MYN	1.02038	3.7956	0.268832
DCAR_010853-DCAR_020638	MYN	1.10872	4.03135	0.275023
DCAR_010853-DCAR_021522	MYN	0.978648	3.96146	0.247042
DCAR_010853-DCAR_021580	MYN	1.05267	4.03586	0.260831
DCAR_010853-DCAR_021988	MYN	0.316374	3.60275	0.0878145
DCAR_010853-DCAR_024045	MYN	0.978572	4.01345	0.243823
DCAR_010853-DCAR_024249	MYN	0.799854	3.66449	0.218272
DCAR_010853-DCAR_025760	MYN	0.318433	2.333	0.136491
DCAR_010853-DCAR_026049	MYN	0.790433	3.6504	0.216534
DCAR_010853-DCAR_027399	MYN	0.987036	3.99858	0.246846
DCAR_010853-DCAR_029776	MYN	0.952313	3.86592	0.246335
DCAR_010853-DCAR_030443	MYN	1.27843	4.01166	0.318679
DCAR_010853-DCAR_031036	MYN	1.01499	3.97039	0.25564
DCAR_010898-DCAR_016451	MYN	1.41778	2.692	0.526665
DCAR_011083-DCAR_014007	MYN	0.814568	3.7803	0.215477
DCAR_011083-DCAR_014172	MYN	0.631506	3.87411	0.163006
DCAR_011083-DCAR_018882	MYN	0.721633	3.62085	0.1993
DCAR_011083-DCAR_021570	MYN	1.42301	3.98755	0.356863
DCAR_011083-DCAR_025383	MYN	0.293277	1.74982	0.167604
DCAR_011083-DCAR_026049	MYN	0.792627	3.09754	0.255889
DCAR_011130-DCAR_011286	MYN	0.675479	3.79404	0.178037
DCAR_011130-DCAR_012015	MYN	0.585379	3.75714	0.155804
DCAR_011130-DCAR_012548	MYN	0.51941	3.71572	0.139787
DCAR_011130-DCAR_015002	MYN	0.776157	3.88313	0.199879
DCAR_011130-DCAR_016147	MYN	0.78054	3.94257	0.197978
DCAR_011130-DCAR_016451	MYN	0.920395	4.03581	0.228057
DCAR_011130-DCAR_016551	MYN	0.401001	4.02746	0.0995669
DCAR_011130-DCAR_017860	MYN	1.15207	3.93652	0.292663
DCAR_011130-DCAR_018481	MYN	0.546727	3.79234	0.144166
DCAR_011130-DCAR_021522	MYN	0.431537	3.98588	0.108266
DCAR_011130-DCAR_021695	MYN	0.672405	3.59107	0.187244
DCAR_011130-DCAR_025383	MYN	0.766581	4.0511	0.189228
DCAR_011130-DCAR_025451	MYN	0.594278	3.66989	0.161934
DCAR_011130-DCAR_028146	MYN	0.690972	3.9883	0.17325
DCAR_011130-DCAR_029776	MYN	0.889137	3.99856	0.222364
DCAR_011130-DCAR_031008	MYN	1.81557	3.43339	0.528799
DCAR_011175-DCAR_011242	MYN	1.61542	3.95598	0.408349
DCAR_011175-DCAR_012971	MYN	0.769002	3.97812	0.193308
DCAR_011175-DCAR_013101	MYN	0.812257	1.85233	0.438505
DCAR_011175-DCAR_014406	MYN	1.08672	3.92573	0.276821
DCAR_011175-DCAR_015002	MYN	0.697049	3.93657	0.17707
DCAR_011175-DCAR_015075	MYN	0.686582	3.79925	0.180715
DCAR_011175-DCAR_015602	MYN	0.784276	3.82537	0.20502
DCAR_011175-DCAR_016482	MYN	1.29287	3.93406	0.328636
DCAR_011175-DCAR_018562	MYN	0.709977	3.98217	0.178289
DCAR_011175-DCAR_018960	MYN	1.8894	1.59261	1.18635
DCAR_011175-DCAR_020809	MYN	0.785613	3.64391	0.215596
DCAR_011175-DCAR_021213	MYN	0.859403	3.86036	0.222623
DCAR_011175-DCAR_021570	MYN	1.41102	5.58759	0.252527
DCAR_011175-DCAR_021580	MYN	0.737579	3.98755	0.18497
DCAR_011175-DCAR_025760	MYN	0.982954	3.97284	0.247418
DCAR_011175-DCAR_026049	MYN	0.72841	3.64671	0.199744
DCAR_011175-DCAR_027316	MYN	0.774215	3.62593	0.213522
DCAR_011175-DCAR_028587	MYN	0.836217	3.78928	0.22068
DCAR_011175-DCAR_028794	MYN	0.957014	3.96774	0.241199
DCAR_011175-DCAR_030443	MYN	0.945399	3.94732	0.239504
DCAR_011242-DCAR_012944	MYN	1.56996	4.06113	0.386582
DCAR_011242-DCAR_013494	MYN	1.32598	4.02365	0.329547
DCAR_011242-DCAR_014007	MYN	0.809841	3.60154	0.224859
DCAR_011242-DCAR_015002	MYN	1.50423	3.93692	0.382082
DCAR_011242-DCAR_015602	MYN	0.909996	3.63672	0.250224
DCAR_011242-DCAR_017673	MYN	1.75072	3.84477	0.45535
DCAR_011242-DCAR_021988	MYN	0.788568	3.58888	0.219725
DCAR_011242-DCAR_025383	MYN	1.68715	3.99305	0.42252
DCAR_011242-DCAR_027421	MYN	0.882657	3.8589	0.228733
DCAR_011286-DCAR_015075	MYN	0.187443	0.500316	0.37465
DCAR_011286-DCAR_015602	MYN	0.883597	3.79296	0.232957
DCAR_011286-DCAR_016551	MYN	0.641787	3.85022	0.166688
DCAR_011286-DCAR_016759	MYN	0.516256	3.72124	0.138732
DCAR_011286-DCAR_017600	MYN	0.599343	3.75479	0.159621
DCAR_011286-DCAR_021755	MYN	0.233221	1.37136	0.170065
DCAR_011286-DCAR_025383	MYN	0.575649	3.77271	0.152582
DCAR_011286-DCAR_030745	MYN	0.607422	3.65628	0.166131
DCAR_011286-DCAR_031177	MYN	0.448552	3.76045	0.119282
DCAR_011653-DCAR_013101	MYN	0.782843	3.68956	0.212178
DCAR_011653-DCAR_014172	MYN	0.372161	3.86153	0.0963765
DCAR_011653-DCAR_015602	MYN	0.764693	3.7846	0.202054
DCAR_011653-DCAR_016759	MYN	0.357581	3.1603	0.113148
DCAR_011653-DCAR_021522	MYN	0.709886	3.89484	0.182263
DCAR_011653-DCAR_025451	MYN	0.686485	3.67198	0.186953
DCAR_011653-DCAR_028018	MYN	0.910065	3.74164	0.243226
DCAR_011653-DCAR_030443	MYN	0.830333	3.85065	0.215634
DCAR_011771-DCAR_024045	MYN	1.9608	4.12661	0.47516
DCAR_011771-DCAR_027563	MYN	1.37613	2.99313	0.459762
DCAR_011787-DCAR_014240	MYN	0.89784	3.66276	0.245127
DCAR_011787-DCAR_015450	MYN	0.451068	1.96325	0.229755
DCAR_011787-DCAR_018724	MYN	0.468919	2.00523	0.233848
DCAR_011787-DCAR_027556	MYN	0.248744	1.57549	0.157883
DCAR_012010-DCAR_016451	MYN	1.07044	3.67666	0.291146
DCAR_012015-DCAR_016459	MYN	0.617641	3.65449	0.169009
DCAR_012015-DCAR_016759	MYN	0.748336	3.65806	0.204572
DCAR_012015-DCAR_018882	MYN	0.767669	3.57193	0.214917
DCAR_012015-DCAR_021522	MYN	0.644043	3.82884	0.168208
DCAR_012015-DCAR_028794	MYN	0.837706	2.34045	0.357925
DCAR_012548-DCAR_012944	MYN	0.725417	3.61995	0.200394
DCAR_012548-DCAR_016451	MYN	0.664657	4.37416	0.151951
DCAR_012548-DCAR_016551	MYN	0.553896	3.79678	0.145885
DCAR_012548-DCAR_018481	MYN	0.145726	0.84187	0.173098
DCAR_012548-DCAR_021522	MYN	0.663104	3.83207	0.17304
DCAR_012548-DCAR_021547	MYN	0.699116	3.7858	0.184668
DCAR_012548-DCAR_024249	MYN	0.42849	3.66904	0.116785
DCAR_012548-DCAR_025760	MYN	0.902477	3.80752	0.237025
DCAR_012548-DCAR_027316	MYN	0.47933	3.67581	0.130401
DCAR_012548-DCAR_027421	MYN	0.959982	3.74164	0.256567
DCAR_012548-DCAR_028018	MYN	0.920377	3.65451	0.251847
DCAR_012548-DCAR_030745	MYN	0.408856	2.01457	0.202949
DCAR_012548-DCAR_031036	MYN	0.982927	1.93415	0.508195
DCAR_012925-DCAR_016451	MYN	1.18491	2.59643	0.45636
DCAR_012944-DCAR_016482	MYN	1.57866	3.96547	0.398103
DCAR_012944-DCAR_016759	MYN	0.783738	3.86987	0.202523
DCAR_012944-DCAR_018973	MYN	1.51799	2.75312	0.551371
DCAR_012944-DCAR_019270	MYN	0.183519	0.894453	0.205175
DCAR_012944-DCAR_021522	MYN	0.905851	4.06991	0.222573
DCAR_012944-DCAR_021695	MYN	0.630419	3.59691	0.175267
DCAR_012944-DCAR_025760	MYN	0.981279	2.26022	0.434151
DCAR_012944-DCAR_027421	MYN	1.28673	3.89888	0.330026
DCAR_012944-DCAR_029776	MYN	0.80311	3.96526	0.202537
DCAR_012944-DCAR_030168	MYN	0.673284	3.75826	0.179148
DCAR_012944-DCAR_030443	MYN	0.869315	3.95936	0.21956
DCAR_012944-DCAR_030745	MYN	0.695945	3.5649	0.195221
DCAR_012971-DCAR_016459	MYN	0.762458	3.94069	0.193484
DCAR_012971-DCAR_016482	MYN	2.01876	3.85388	0.523825
DCAR_012971-DCAR_016551	MYN	0.854508	2.46447	0.346731
DCAR_012971-DCAR_018882	MYN	0.777274	3.79653	0.204733
DCAR_012971-DCAR_018960	MYN	1.2888	3.84747	0.334974
DCAR_012971-DCAR_021213	MYN	0.834044	3.84446	0.216947
DCAR_012971-DCAR_021570	MYN	1.57	1.68053	0.934231
DCAR_012971-DCAR_027399	MYN	0.865246	3.92599	0.220389
DCAR_012971-DCAR_031036	MYN	0.928635	3.94005	0.235691
DCAR_012982-DCAR_016451	MYN	0.780441	3.89252	0.200498
DCAR_012982-DCAR_016459	MYN	0.742901	3.85206	0.192858
DCAR_012982-DCAR_018562	MYN	0.762858	3.74406	0.203751
DCAR_012982-DCAR_021580	MYN	0.760919	3.86059	0.197099
DCAR_012982-DCAR_021695	MYN	0.767874	3.70061	0.207499
DCAR_012982-DCAR_025760	MYN	0.800278	3.89064	0.205693
DCAR_012982-DCAR_027563	MYN	0.868935	3.86772	0.224664
DCAR_012982-DCAR_030168	MYN	0.876601	3.86315	0.226914
DCAR_013004-DCAR_016451	MYN	1.24721	4.29622	0.290305
DCAR_013099-DCAR_018196	MYN	0.784131	2.46117	0.318601
DCAR_013101-DCAR_018194	MYN	0.844982	3.28514	0.257213
DCAR_013101-DCAR_020645	MYN	0.799364	3.77952	0.211499
DCAR_013101-DCAR_021988	MYN	0.936777	3.76768	0.248635
DCAR_013494-DCAR_012982	MYN	0.839208	2.66319	0.315114
DCAR_013494-DCAR_016551	MYN	1.13621	4.07934	0.278529
DCAR_013494-DCAR_016952	MYN	1.16462	3.92369	0.296816
DCAR_013494-DCAR_020645	MYN	0.455602	2.49992	0.182247
DCAR_013494-DCAR_021988	MYN	0.688214	3.67907	0.187062
DCAR_013494-DCAR_025451	MYN	1.07711	1.91296	0.563061
DCAR_013728-DCAR_016147	MYN	0.880025	4.06273	0.216609
DCAR_013728-DCAR_016551	MYN	0.839436	4.03085	0.208253
DCAR_013728-DCAR_016759	MYN	0.771957	3.87052	0.199445
DCAR_013728-DCAR_017673	MYN	0.915616	3.72288	0.245943
DCAR_013728-DCAR_018562	MYN	0.839033	4.00775	0.209353
DCAR_013728-DCAR_021755	MYN	0.572565	3.68556	0.155354
DCAR_013728-DCAR_023650	MYN	0.828823	3.85285	0.21512
DCAR_013728-DCAR_027421	MYN	1.40869	3.87801	0.36325
DCAR_013728-DCAR_028587	MYN	0.852343	3.71992	0.22913
DCAR_014007-DCAR_012944	MYN	0.728598	3.7267	0.195508
DCAR_014007-DCAR_012971	MYN	0.891127	3.36462	0.264852
DCAR_014007-DCAR_016482	MYN	0.85094	3.75703	0.226493
DCAR_014007-DCAR_028018	MYN	0.836083	3.76557	0.222033
DCAR_014172-DCAR_012944	MYN	0.724559	3.81406	0.189971
DCAR_014172-DCAR_016147	MYN	0.729978	3.77968	0.193132
DCAR_014172-DCAR_018882	MYN	0.856577	3.82161	0.22414
DCAR_014172-DCAR_018960	MYN	1.38261	3.89085	0.355349
DCAR_014172-DCAR_019270	MYN	0.733071	3.81805	0.192002
DCAR_014172-DCAR_021988	MYN	0.822235	3.57777	0.229817
DCAR_014172-DCAR_025760	MYN	1.06194	3.90276	0.2721
DCAR_014172-DCAR_025829	MYN	0.935942	3.9124	0.239225
DCAR_014172-DCAR_026049	MYN	0.862068	3.54242	0.243356
DCAR_014172-DCAR_027421	MYN	1.02792	2.65942	0.386522
DCAR_014172-DCAR_031008	MYN	1.08852	3.89152	0.279716
DCAR_014172-DCAR_031036	MYN	1.04821	3.92347	0.267165
DCAR_014214-DCAR_012982	MYN	0.633992	5.7093	0.111045
DCAR_014214-DCAR_014007	MYN	0.928515	2.07258	0.447999
DCAR_014214-DCAR_019270	MYN	0.770142	3.92915	0.196007
DCAR_014214-DCAR_021522	MYN	0.772228	2.66497	0.28977
DCAR_014214-DCAR_024737	MYN	0.858464	2.24898	0.381712
DCAR_014214-DCAR_025383	MYN	0.591935	3.98536	0.148527
DCAR_014214-DCAR_025760	MYN	1.17586	4.04482	0.290707
DCAR_014214-DCAR_027399	MYN	0.950214	3.94784	0.240692
DCAR_014214-DCAR_028018	MYN	1.47485	3.93621	0.374689
DCAR_014214-DCAR_028794	MYN	0.965456	4.01379	0.240535
DCAR_014214-DCAR_029776	MYN	0.907516	4.00116	0.226813
DCAR_014214-DCAR_031036	MYN	0.919275	2.24419	0.409624
DCAR_014305-DCAR_016451	MYN	1.16979	2.53449	0.461547
DCAR_014377-DCAR_016451	MYN	1.03367	4.19984	0.246121
DCAR_014406-DCAR_012944	MYN	0.871224	3.86365	0.225493
DCAR_014406-DCAR_016451	MYN	0.938545	3.8577	0.243291
DCAR_014406-DCAR_016482	MYN	0.872359	3.74289	0.233071
DCAR_014406-DCAR_018960	MYN	1.4935	3.89589	0.383352
DCAR_014406-DCAR_019472	MYN	0.74044	3.78294	0.195731
DCAR_014406-DCAR_020809	MYN	0.889326	3.55712	0.250013
DCAR_014406-DCAR_021988	MYN	0.801055	3.73281	0.214598
DCAR_014406-DCAR_024045	MYN	0.833181	3.87591	0.214964
DCAR_014406-DCAR_025760	MYN	0.878753	3.93447	0.223347
DCAR_014406-DCAR_030443	MYN	1.07877	3.77635	0.285665
DCAR_014406-DCAR_030745	MYN	0.91755	3.71985	0.246663
DCAR_014406-DCAR_031008	MYN	0.597939	3.9461	0.151527
DCAR_014531-DCAR_013728	MYN	0.691795	2.67368	0.258743
DCAR_014531-DCAR_016459	MYN	0.449679	2.58479	0.173971
DCAR_014531-DCAR_017673	MYN	0.790424	2.62102	0.301571
DCAR_014531-DCAR_021580	MYN	0.51634	2.59592	0.198905
DCAR_014531-DCAR_021755	MYN	0.793888	4.10994	0.193163
DCAR_014531-DCAR_025829	MYN	0.67149	2.70789	0.247976
DCAR_014532-DCAR_016451	MYN	1.25177	4.43433	0.28229
DCAR_014627-DCAR_016451	MYN	1.08265	4.48219	0.241545
DCAR_014707-DCAR_012971	MYN	0.773014	3.90618	0.197895
DCAR_014707-DCAR_017965	MYN	0.130867	0.661032	0.197975
DCAR_014707-DCAR_021522	MYN	0.880952	4.04126	0.21799
DCAR_014707-DCAR_031008	MYN	1.70895	3.86506	0.442153
DCAR_014851-DCAR_014406	MYN	0.900416	3.94073	0.22849
DCAR_014851-DCAR_016952	MYN	1.12867	3.91796	0.288075
DCAR_014851-DCAR_025383	MYN	0.997085	4.02614	0.247653
DCAR_014851-DCAR_026049	MYN	0.767652	3.59963	0.213258
DCAR_014851-DCAR_029300	MYN	1.03246	4.09436	0.252166
DCAR_014851-DCAR_030443	MYN	1.026	4.02184	0.255107
DCAR_014851-DCAR_031008	MYN	0.950875	4.09192	0.232379
DCAR_015002-DCAR_014406	MYN	1.00753	3.83241	0.262897
DCAR_015002-DCAR_016759	MYN	0.720576	3.7783	0.190714
DCAR_015002-DCAR_017673	MYN	0.161655	2.0413	0.0791921
DCAR_015002-DCAR_020809	MYN	0.695308	3.44218	0.201997
DCAR_015002-DCAR_021522	MYN	0.708069	3.86023	0.183427
DCAR_015002-DCAR_025451	MYN	0.763593	3.64194	0.209667
DCAR_015002-DCAR_025829	MYN	0.558001	3.92441	0.142187
DCAR_015002-DCAR_026973	MYN	0.923026	3.82067	0.241588
DCAR_015002-DCAR_029300	MYN	0.759103	3.81374	0.199045
DCAR_015002-DCAR_031008	MYN	1.04342	3.86091	0.270251
DCAR_015057-DCAR_014007	MYN	1.73339	3.5804	0.484135
DCAR_015057-DCAR_020937	MYN	0.865229	3.53707	0.244618
DCAR_015057-DCAR_021580	MYN	1.29078	3.64222	0.354392
DCAR_015075-DCAR_016459	MYN	1.33655	3.99717	0.334374
DCAR_015075-DCAR_021547	MYN	1.71383	1.96867	0.870552
DCAR_015075-DCAR_021570	MYN	1.22811	4.14841	0.296044
DCAR_015075-DCAR_021755	MYN	0.338598	2.54103	0.133252
DCAR_015075-DCAR_025383	MYN	1.23043	4.00489	0.307231
DCAR_015450-DCAR_013826	MYN	0.687169	3.21463	0.213763
DCAR_015450-DCAR_014240	MYN	0.877952	3.59087	0.244496
DCAR_015450-DCAR_018724	MYN	0.139969	0.52565	0.266278
DCAR_015450-DCAR_021487	MYN	0.483529	1.80033	0.268577
DCAR_015450-DCAR_028824	MYN	0.31777	1.23312	0.257695
DCAR_015569-DCAR_016451	MYN	1.21887	4.52597	0.269306
DCAR_015602-DCAR_012944	MYN	0.732806	3.74066	0.195903
DCAR_015602-DCAR_012982	MYN	0.841603	3.82729	0.219895
DCAR_015602-DCAR_013494	MYN	0.92414	3.34515	0.276262
DCAR_015602-DCAR_014707	MYN	0.832531	3.70143	0.224921
DCAR_015602-DCAR_015002	MYN	0.841199	3.69493	0.227663
DCAR_015602-DCAR_016147	MYN	0.762561	3.78035	0.201717
DCAR_015602-DCAR_016482	MYN	0.942694	3.75036	0.251361
DCAR_015602-DCAR_016759	MYN	0.837487	3.75722	0.222901
DCAR_015602-DCAR_017673	MYN	0.749991	3.64576	0.205716
DCAR_015602-DCAR_018194	MYN	0.77968	3.73494	0.208753
DCAR_015602-DCAR_018882	MYN	0.089701	0.85471	0.104949
DCAR_015602-DCAR_018960	MYN	1.13	3.77475	0.299356
DCAR_015602-DCAR_020638	MYN	0.748366	3.77683	0.198147
DCAR_015602-DCAR_020937	MYN	0.710701	3.4987	0.203133
DCAR_015602-DCAR_021213	MYN	0.744662	3.68758	0.201938
DCAR_015602-DCAR_021522	MYN	0.700526	3.75955	0.186333
DCAR_015602-DCAR_021547	MYN	0.873905	3.77158	0.231708
DCAR_015602-DCAR_021695	MYN	0.584099	3.58489	0.162933
DCAR_015602-DCAR_021988	MYN	1.02075	3.59952	0.283579
DCAR_015602-DCAR_024045	MYN	0.816777	3.72634	0.21919
DCAR_015602-DCAR_025383	MYN	0.794819	3.69936	0.214853
DCAR_015602-DCAR_025829	MYN	0.811994	3.72547	0.217958
DCAR_015602-DCAR_028146	MYN	0.713839	3.75215	0.190248
DCAR_015602-DCAR_029776	MYN	0.711443	3.70166	0.192196
DCAR_015602-DCAR_030168	MYN	0.801745	3.76889	0.212727
DCAR_015602-DCAR_030443	MYN	0.670822	3.78203	0.177371
DCAR_015602-DCAR_031036	MYN	0.947307	2.06409	0.458947
DCAR_015649-DCAR_016451	MYN	1.79444	4.51428	0.397503
DCAR_016147-DCAR_016551	MYN	1.03388	4.21088	0.245525
DCAR_016147-DCAR_017860	MYN	1.18822	4.0116	0.296195
DCAR_016147-DCAR_018194	MYN	0.670227	3.70527	0.180885
DCAR_016147-DCAR_018562	MYN	0.901825	4.07877	0.221102
DCAR_016147-DCAR_020809	MYN	0.80635	3.67314	0.219526
DCAR_016147-DCAR_021522	MYN	0.944168	4.09755	0.230423
DCAR_016147-DCAR_023650	MYN	0.750381	4.6136	0.162645
DCAR_016147-DCAR_024045	MYN	0.893367	3.92552	0.227579
DCAR_016147-DCAR_024737	MYN	0.921086	4.00797	0.229814
DCAR_016147-DCAR_028587	MYN	0.848493	3.61226	0.234892
DCAR_016451-DCAR_016744	MYN	1.14165	4.17763	0.273278
DCAR_016451-DCAR_020505	MYN	1.13278	3.95791	0.286205
DCAR_016451-DCAR_020784	MYN	1.10662	4.49779	0.246037
DCAR_016451-DCAR_021547	MYN	0.973772	4.01164	0.242737
DCAR_016451-DCAR_021740	MYN	1.43121	4.37298	0.327285
DCAR_016451-DCAR_021792	MYN	1.22452	4.21891	0.290245
DCAR_016451-DCAR_023520	MYN	1.31529	4.40201	0.298793
DCAR_016451-DCAR_025055	MYN	1.24087	3.21714	0.385707
DCAR_016451-DCAR_025383	MYN	0.925755	4.07248	0.22732
DCAR_016451-DCAR_025665	MYN	1.09941	3.88641	0.282885
DCAR_016451-DCAR_025726	MYN	1.35383	3.58815	0.377305
DCAR_016451-DCAR_031008	MYN	1.2766	4.08885	0.312214
DCAR_016451-DCAR_031019	MYN	1.32083	4.27107	0.30925
DCAR_016451-DCAR_031036	MYN	1.13777	4.21505	0.269929
DCAR_016459-DCAR_016759	MYN	0.662881	3.841	0.17258
DCAR_016459-DCAR_017673	MYN	0.896562	3.81698	0.234887
DCAR_016459-DCAR_018882	MYN	0.739288	3.72771	0.198322
DCAR_016459-DCAR_018960	MYN	1.46194	3.95553	0.369593
DCAR_016459-DCAR_020809	MYN	0.673899	3.56433	0.189068
DCAR_016459-DCAR_021570	MYN	1.48749	3.97559	0.374157
DCAR_016459-DCAR_021580	MYN	0.162949	1.17422	0.138772
DCAR_016459-DCAR_028146	MYN	0.632429	3.80313	0.166292
DCAR_016459-DCAR_031036	MYN	1.09982	3.99788	0.2751
DCAR_016482-DCAR_021570	MYN	0.182741	0.981832	0.186123
DCAR_016482-DCAR_021695	MYN	0.992819	3.63224	0.273335
DCAR_016482-DCAR_021755	MYN	0.798756	3.69009	0.21646
DCAR_016482-DCAR_021988	MYN	0.850233	3.64799	0.233069
DCAR_016482-DCAR_025383	MYN	NA	NA	NA
DCAR_016482-DCAR_025760	MYN	0.817992	3.82864	0.213651
DCAR_016482-DCAR_025829	MYN	1.26793	3.90611	0.324603
DCAR_016482-DCAR_027563	MYN	1.96896	4.0293	0.48866
DCAR_016482-DCAR_031008	MYN	0.996427	3.98039	0.250334
DCAR_016551-DCAR_021213	MYN	0.789131	3.97675	0.198436
DCAR_016551-DCAR_021522	MYN	0.205677	1.04283	0.197231
DCAR_016551-DCAR_024045	MYN	1.06766	4.09104	0.260975
DCAR_016551-DCAR_025383	MYN	0.827786	4.13316	0.200279
DCAR_016551-DCAR_025760	MYN	0.934443	4.0254	0.232137
DCAR_016551-DCAR_026049	MYN	0.708994	3.63604	0.194991
DCAR_016551-DCAR_027421	MYN	2.37098	1.46748	1.61568
DCAR_016551-DCAR_029776	MYN	0.851867	4.00753	0.212567
DCAR_016551-DCAR_030168	MYN	0.747962	3.81784	0.195912
DCAR_016759-DCAR_017600	MYN	0.695146	3.87581	0.179355
DCAR_016759-DCAR_017673	MYN	0.926914	3.75657	0.246745
DCAR_016759-DCAR_018882	MYN	0.784572	3.72467	0.210642
DCAR_016759-DCAR_018960	MYN	1.47653	3.69034	0.400107
DCAR_016759-DCAR_021755	MYN	0.494076	3.60572	0.137025
DCAR_016759-DCAR_021988	MYN	0.899408	3.65018	0.246401
DCAR_016759-DCAR_025451	MYN	0.731584	3.7065	0.197379
DCAR_016759-DCAR_025760	MYN	1.07916	3.90435	0.276399
DCAR_016759-DCAR_030770	MYN	0.770017	3.76267	0.204646
DCAR_016952-DCAR_020638	MYN	0.364412	3.81971	0.0954029
DCAR_016952-DCAR_022404	MYN	0.858182	3.8308	0.224021
DCAR_016952-DCAR_028315	MYN	0.916003	3.75771	0.243766
DCAR_016952-DCAR_029300	MYN	0.774776	3.76949	0.205538
DCAR_017550-DCAR_023184	MYN	1.01304	3.30426	0.306586
DCAR_017600-DCAR_018562	MYN	0.74031	3.84339	0.192619
DCAR_017600-DCAR_021522	MYN	0.825402	2.10086	0.392887
DCAR_017600-DCAR_024737	MYN	0.92459	3.05053	0.303092
DCAR_017600-DCAR_025383	MYN	0.682043	4.01632	0.169818
DCAR_017600-DCAR_027563	MYN	0.933929	3.9225	0.238095
DCAR_017628-DCAR_028824	MYN	1.19719	2.11519	0.565995
DCAR_017673-DCAR_020809	MYN	0.799532	3.61447	0.221203
DCAR_017673-DCAR_020937	MYN	1.31973	3.53557	0.373273
DCAR_017673-DCAR_021755	MYN	0.87681	3.55098	0.246921
DCAR_017673-DCAR_021988	MYN	0.862553	3.59357	0.240027
DCAR_017673-DCAR_024045	MYN	1.05876	3.8738	0.273314
DCAR_017673-DCAR_025451	MYN	0.81945	3.52898	0.232206
DCAR_017673-DCAR_027421	MYN	1.13671	3.73542	0.304305
DCAR_017673-DCAR_028146	MYN	0.994359	2.004	0.496186
DCAR_017673-DCAR_028315	MYN	0.814664	3.66535	0.222261
DCAR_017673-DCAR_030168	MYN	0.805013	2.06026	0.390734
DCAR_017673-DCAR_031036	MYN	1.03786	3.79063	0.273796
DCAR_017965-DCAR_021213	MYN	0.928242	3.83521	0.242032
DCAR_017965-DCAR_025383	MYN	0.799377	4.0007	0.199809
DCAR_017965-DCAR_029776	MYN	0.918814	3.88847	0.236292
DCAR_017965-DCAR_030168	MYN	0.857213	2.84718	0.301074
DCAR_017965-DCAR_030443	MYN	1.02373	3.51216	0.291482
DCAR_018194-DCAR_024045	MYN	0.988228	3.86034	0.255995
DCAR_018194-DCAR_025383	MYN	0.735712	3.82406	0.19239
DCAR_018194-DCAR_027563	MYN	0.926485	3.84737	0.24081
DCAR_018194-DCAR_030168	MYN	0.89672	3.77314	0.237659
DCAR_018194-DCAR_030770	MYN	0.96697	2.68876	0.359634
DCAR_018481-DCAR_024249	MYN	0.530632	2.53502	0.209321
DCAR_018481-DCAR_027316	MYN	0.490494	3.63267	0.135023
DCAR_018481-DCAR_030745	MYN	0.435082	3.65874	0.118916
DCAR_018481-DCAR_030770	MYN	0.774552	3.79011	0.204361
DCAR_018562-DCAR_021213	MYN	0.81293	3.90714	0.208063
DCAR_018562-DCAR_021580	MYN	0.790803	3.93412	0.201011
DCAR_018562-DCAR_027399	MYN	1.22868	3.94898	0.311138
DCAR_018562-DCAR_028146	MYN	0.668441	3.88517	0.172049
DCAR_018562-DCAR_029300	MYN	0.904873	1.89283	0.478054
DCAR_018724-DCAR_021487	MYN	0.435234	2.15371	0.202086
DCAR_018724-DCAR_028824	MYN	0.272193	2.06493	0.131817
DCAR_018882-DCAR_021695	MYN	0.594468	3.52033	0.168867
DCAR_018882-DCAR_025760	MYN	1.04329	3.8029	0.274341
DCAR_018960-DCAR_020645	MYN	1.25745	4.04445	0.310907
DCAR_018960-DCAR_020937	MYN	1.06661	3.74028	0.285169
DCAR_018960-DCAR_021522	MYN	1.40066	4.00267	0.34993
DCAR_018960-DCAR_024045	MYN	1.26819	3.79653	0.334039
DCAR_018960-DCAR_027563	MYN	1.54144	3.90527	0.394708
DCAR_018960-DCAR_028146	MYN	1.23762	3.81285	0.324593
DCAR_018960-DCAR_029300	MYN	1.6224	1.67532	0.968408
DCAR_018960-DCAR_030770	MYN	1.33546	1.92319	0.6944
DCAR_019270-DCAR_020809	MYN	0.5479	3.53457	0.155012
DCAR_019472-DCAR_020937	MYN	0.179216	2.2092	0.0811226
DCAR_020170-DCAR_023482	MYN	0.930554	3.84731	0.241871
DCAR_020638-DCAR_025760	MYN	0.978364	3.97984	0.24583
DCAR_020638-DCAR_025829	MYN	0.858444	3.9511	0.217267
DCAR_020645-DCAR_028712	MYN	0.985969	3.9348	0.250577
DCAR_020809-DCAR_024045	MYN	0.76448	3.64097	0.209966
DCAR_020809-DCAR_025451	MYN	0.658866	3.53284	0.186498
DCAR_020809-DCAR_025760	MYN	0.837095	3.60301	0.232332
DCAR_020809-DCAR_029776	MYN	0.696594	3.46247	0.201184
DCAR_020809-DCAR_030770	MYN	0.509595	3.54694	0.143672
DCAR_020937-DCAR_025760	MYN	0.407751	3.57394	0.11409
DCAR_020937-DCAR_027421	MYN	0.560985	3.6134	0.155251
DCAR_020937-DCAR_028018	MYN	0.730086	3.65018	0.200013
DCAR_020937-DCAR_028146	MYN	0.659961	3.53763	0.186555
DCAR_020937-DCAR_030168	MYN	0.721468	3.46204	0.208394
DCAR_021213-DCAR_020937	MYN	0.69545	3.56486	0.195085
DCAR_021213-DCAR_023650	MYN	0.835067	3.71351	0.224873
DCAR_021213-DCAR_025383	MYN	0.781813	4.00265	0.195324
DCAR_021213-DCAR_028146	MYN	0.800515	3.89316	0.205621
DCAR_021213-DCAR_029776	MYN	1.0091	3.88743	0.25958
DCAR_021213-DCAR_030745	MYN	0.488968	2.8862	0.169416
DCAR_021213-DCAR_031036	MYN	0.979002	3.88816	0.251791
DCAR_021522-DCAR_020638	MYN	0.563534	3.98532	0.141402
DCAR_021522-DCAR_021213	MYN	0.754997	3.97942	0.189726
DCAR_021522-DCAR_024045	MYN	1.08322	3.97284	0.272655
DCAR_021522-DCAR_025383	MYN	0.873414	2.07916	0.420081
DCAR_021522-DCAR_026049	MYN	0.87696	1.48626	0.590044
DCAR_021522-DCAR_028794	MYN	1.18503	1.712	0.692194
DCAR_021522-DCAR_029776	MYN	0.836495	3.98956	0.209671
DCAR_021522-DCAR_030770	MYN	0.769122	3.83093	0.200766
DCAR_021522-DCAR_031036	MYN	1.13866	4.1474	0.274547
DCAR_021547-DCAR_030745	MYN	0.727768	3.71734	0.195777
DCAR_021570-DCAR_025383	MYN	1.70875	3.97663	0.429697
DCAR_021570-DCAR_027421	MYN	0.960265	3.88792	0.246987
DCAR_021570-DCAR_031008	MYN	0.819991	3.97634	0.206217
DCAR_021580-DCAR_025760	MYN	1.16993	1.92082	0.609077
DCAR_021695-DCAR_021547	MYN	0.728131	3.63103	0.20053
DCAR_021695-DCAR_028794	MYN	0.885085	3.62463	0.244186
DCAR_021755-DCAR_021580	MYN	0.51038	3.60202	0.141693
DCAR_021755-DCAR_025451	MYN	0.76	2.77672	0.273704
DCAR_021755-DCAR_027421	MYN	0.880092	3.69826	0.237975
DCAR_021755-DCAR_028794	MYN	0.715141	3.66723	0.195009
DCAR_021755-DCAR_030745	MYN	0.561968	3.65546	0.153734
DCAR_021755-DCAR_031177	MYN	0.423402	3.67598	0.115181
DCAR_021988-DCAR_021213	MYN	0.868107	3.75907	0.230937
DCAR_021988-DCAR_025451	MYN	0.882808	3.66805	0.240675
DCAR_021988-DCAR_025760	MYN	0.328552	3.69041	0.0890286
DCAR_021988-DCAR_028018	MYN	0.848801	3.6426	0.233021
DCAR_021988-DCAR_028315	MYN	0.914592	3.68138	0.248437
DCAR_021988-DCAR_031036	MYN	0.841507	3.69431	0.227785
DCAR_022404-DCAR_021522	MYN	0.833116	3.97693	0.209487
DCAR_022404-DCAR_024045	MYN	1.01129	3.95254	0.255859
DCAR_022404-DCAR_024737	MYN	0.857343	3.92169	0.218616
DCAR_022404-DCAR_027563	MYN	1.10458	3.98032	0.277509
DCAR_022404-DCAR_028712	MYN	1.04334	3.85278	0.270803
DCAR_022404-DCAR_030745	MYN	0.599186	3.59913	0.166481
DCAR_022404-DCAR_031036	MYN	1.07398	3.38826	0.31697
DCAR_023482-DCAR_026879	MYN	0.0699616	0.404893	0.17279
DCAR_023650-DCAR_025383	MYN	0.744164	3.90969	0.190338
DCAR_023650-DCAR_029776	MYN	0.881372	3.7774	0.233328
DCAR_023650-DCAR_030168	MYN	0.291231	1.44697	0.20127
DCAR_023650-DCAR_030745	MYN	0.794031	3.75437	0.211495
DCAR_023650-DCAR_031036	MYN	0.928051	3.73294	0.248611
DCAR_024045-DCAR_025451	MYN	0.839576	3.7405	0.224456
DCAR_024045-DCAR_025760	MYN	0.782031	3.94642	0.198162
DCAR_024045-DCAR_028712	MYN	0.929341	3.99285	0.232751
DCAR_024045-DCAR_028796	MYN	0.208206	0.534039	0.38987
DCAR_024249-DCAR_027316	MYN	0.326344	1.00411	0.325008
DCAR_024249-DCAR_027399	MYN	0.887727	3.65235	0.243057
DCAR_024249-DCAR_028315	MYN	0.577528	3.78492	0.152586
DCAR_024249-DCAR_030745	MYN	0.304521	2.83887	0.107269
DCAR_024737-DCAR_027563	MYN	1.10386	3.93293	0.28067
DCAR_024737-DCAR_028315	MYN	0.267068	1.41091	0.189288
DCAR_024737-DCAR_028587	MYN	0.834833	3.76828	0.221542
DCAR_025383-DCAR_026049	MYN	0.820519	3.67445	0.223304
DCAR_025383-DCAR_027563	MYN	1.05643	4.00851	0.263547
DCAR_025383-DCAR_028018	MYN	2.33554	3.72474	0.627034
DCAR_025383-DCAR_029776	MYN	0.807943	3.97229	0.203395
DCAR_025383-DCAR_031036	MYN	1.29739	1.53673	0.844255
DCAR_025451-DCAR_027563	MYN	0.875919	3.73509	0.234511
DCAR_025451-DCAR_028146	MYN	0.615538	3.68179	0.167185
DCAR_025451-DCAR_029776	MYN	0.804509	3.74108	0.215047
DCAR_025451-DCAR_031036	MYN	0.89406	3.59731	0.248536
DCAR_025760-DCAR_026049	MYN	0.855941	3.66834	0.233332
DCAR_025760-DCAR_027421	MYN	0.8888	3.88439	0.228813
DCAR_025760-DCAR_028587	MYN	0.455648	3.74322	0.121726
DCAR_025760-DCAR_028794	MYN	0.935145	4.00469	0.233513
DCAR_025760-DCAR_029776	MYN	0.908326	3.93933	0.230579
DCAR_025760-DCAR_030745	MYN	0.907281	2.85313	0.317995
DCAR_025829-DCAR_031008	MYN	1.4618	3.91287	0.373587
DCAR_026049-DCAR_029300	MYN	0.862007	3.61945	0.23816
DCAR_026049-DCAR_030745	MYN	0.956765	3.57132	0.267902
DCAR_026973-DCAR_030443	MYN	0.246498	1.84597	0.133533
DCAR_026973-DCAR_031036	MYN	0.913616	3.86456	0.236409
DCAR_027316-DCAR_030745	MYN	0.388075	3.5605	0.108995
DCAR_027421-DCAR_031008	MYN	0.394015	1.30907	0.300988
DCAR_028018-DCAR_026973	MYN	1.06244	3.79959	0.279621
DCAR_028146-DCAR_029776	MYN	0.825816	3.93424	0.209905
DCAR_028146-DCAR_030168	MYN	0.828288	3.81887	0.216894
DCAR_028712-DCAR_027563	MYN	1.07552	4.06297	0.264714
DCAR_028794-DCAR_028587	MYN	0.572607	3.75526	0.152481
DCAR_028794-DCAR_029300	MYN	0.953293	4.07872	0.233724
DCAR_028794-DCAR_031036	MYN	1.10176	4.06684	0.270913
DCAR_028824-DCAR_027556	MYN	0.715105	3.75465	0.190459
DCAR_029300-DCAR_031036	MYN	1.255	4.46925	0.280808
DCAR_029776-DCAR_031008	MYN	1.02665	3.81573	0.269057
DCAR_030443-DCAR_031008	MYN	1.04596	3.92641	0.266391
DCAR_031543-DCAR_001079	MYN	0.903146	3.93017	0.229798
