# Supplementary material for: Genome-Wide Identification and Evolution Analysis of R2R3-MYB Gene Family Reveals S6 Subfamily R2R3-MYB Transcription Factors Involved in Anthocyanin Biosynthesis in Carrot
Source: Int J Mol Sci. 2022 Oct 6;23(19):11859. doi: 10.3390/ijms231911859 (PMC9569430; doi:10.3390/ijms231911859)
Supplement: Supplementary file 1 [file ijms-23-11859-s001.zip › Supplementary Tables/Supplementary Table S3.xlsx]

## Sheet: Sheet1
Supplementary Table S3. Information of collinear MYB gene pair in carrot chromosomes.
Gene ID	Gene ID
DCAR_004664	DCAR_030745
DCAR_003163	DCAR_030745
DCAR_000774	DCAR_030745
DCAR_007166	DCAR_030745
DCAR_007218	DCAR_030745
DCAR_005305	DCAR_030745
DCAR_012548	DCAR_030745
DCAR_011286	DCAR_030745
DCAR_012944	DCAR_030745
DCAR_014406	DCAR_030745
DCAR_018481	DCAR_030745
DCAR_021547	DCAR_030745
DCAR_021213	DCAR_030745
DCAR_021755	DCAR_030745
DCAR_022404	DCAR_030745
DCAR_024249	DCAR_030745
DCAR_023650	DCAR_030745
DCAR_025760	DCAR_030745
DCAR_026049	DCAR_030745
DCAR_027316	DCAR_030745
DCAR_011083	DCAR_014007
DCAR_011083	DCAR_014172
DCAR_011083	DCAR_018882
DCAR_011083	DCAR_021570
DCAR_011083	DCAR_026049
DCAR_011083	DCAR_025383
DCAR_004993	DCAR_028315
DCAR_010791	DCAR_028315
DCAR_017673	DCAR_028315
DCAR_016952	DCAR_028315
DCAR_021988	DCAR_028315
DCAR_024249	DCAR_028315
DCAR_024737	DCAR_028315
DCAR_003163	DCAR_015002
DCAR_004286	DCAR_015002
DCAR_000747	DCAR_015002
DCAR_002070	DCAR_015002
DCAR_004159	DCAR_015002
DCAR_006918	DCAR_015002
DCAR_006004	DCAR_015002
DCAR_005570	DCAR_015002
DCAR_011242	DCAR_015002
DCAR_009227	DCAR_015002
DCAR_009305	DCAR_015002
DCAR_011175	DCAR_015002
DCAR_009089	DCAR_015002
DCAR_011130	DCAR_015002
DCAR_008994	DCAR_015002
DCAR_015602	DCAR_015002
DCAR_015002	DCAR_014406
DCAR_015002	DCAR_017673
DCAR_015002	DCAR_016759
DCAR_015002	DCAR_020809
DCAR_015002	DCAR_021522
DCAR_015002	DCAR_025451
DCAR_015002	DCAR_025829
DCAR_015002	DCAR_026973
DCAR_015002	DCAR_031008
DCAR_015002	DCAR_029300
DCAR_004151	DCAR_024737
DCAR_007166	DCAR_024737
DCAR_005305	DCAR_024737
DCAR_007386	DCAR_024737
DCAR_010791	DCAR_024737
DCAR_014214	DCAR_024737
DCAR_017600	DCAR_024737
DCAR_016147	DCAR_024737
DCAR_022404	DCAR_024737
DCAR_024737	DCAR_027563
DCAR_024737	DCAR_028315
DCAR_024737	DCAR_028587
DCAR_007287	DCAR_010745
DCAR_005570	DCAR_010745
DCAR_007166	DCAR_010745
DCAR_005305	DCAR_010745
DCAR_010532	DCAR_010745
DCAR_010745	DCAR_011242
DCAR_009089	DCAR_010745
DCAR_010745	DCAR_014531
DCAR_010745	DCAR_014172
DCAR_010745	DCAR_016147
DCAR_010745	DCAR_022404
DCAR_010745	DCAR_025829
DCAR_010745	DCAR_024045
DCAR_010745	DCAR_031036
DCAR_004664	DCAR_008994
DCAR_008994	DCAR_009709
DCAR_008994	DCAR_010853
DCAR_008824	DCAR_008994
DCAR_008994	DCAR_014214
DCAR_008994	DCAR_014851
DCAR_008994	DCAR_013494
DCAR_008994	DCAR_015002
DCAR_008994	DCAR_014007
DCAR_008994	DCAR_016451
DCAR_008994	DCAR_018882
DCAR_008994	DCAR_020809
DCAR_008994	DCAR_020645
DCAR_008994	DCAR_020937
DCAR_008994	DCAR_030168
DCAR_004286	DCAR_020937
DCAR_006918	DCAR_020937
DCAR_006329	DCAR_020937
DCAR_009709	DCAR_020937
DCAR_008994	DCAR_020937
DCAR_015057	DCAR_020937
DCAR_015602	DCAR_020937
DCAR_017673	DCAR_020937
DCAR_019472	DCAR_020937
DCAR_018960	DCAR_020937
DCAR_021213	DCAR_020937
DCAR_020937	DCAR_025760
DCAR_020937	DCAR_028018
DCAR_020937	DCAR_028146
DCAR_020937	DCAR_027421
DCAR_020937	DCAR_030168
DCAR_005305	DCAR_019472
DCAR_008824	DCAR_019472
DCAR_014406	DCAR_019472
DCAR_019472	DCAR_020937
DCAR_001079	DCAR_010853
DCAR_004494	DCAR_010853
DCAR_004286	DCAR_010853
DCAR_007218	DCAR_010853
DCAR_005622	DCAR_010853
DCAR_005659	DCAR_010853
DCAR_008994	DCAR_010853
DCAR_010853	DCAR_011175
DCAR_008824	DCAR_010853
DCAR_010853	DCAR_015602
DCAR_010853	DCAR_012944
DCAR_010853	DCAR_016451
DCAR_010853	DCAR_018882
DCAR_010853	DCAR_021522
DCAR_010853	DCAR_021580
DCAR_010853	DCAR_020638
DCAR_010853	DCAR_021988
DCAR_010853	DCAR_024045
DCAR_010853	DCAR_026049
DCAR_010853	DCAR_025760
DCAR_010853	DCAR_024249
DCAR_010853	DCAR_027399
DCAR_010853	DCAR_029776
DCAR_010853	DCAR_031036
DCAR_010853	DCAR_030443
DCAR_031543	DCAR_001079
DCAR_001079	DCAR_002070
DCAR_001079	DCAR_005305
DCAR_001079	DCAR_010853
DCAR_001079	DCAR_010791
DCAR_001079	DCAR_012365
DCAR_001079	DCAR_009115
DCAR_001079	DCAR_012944
DCAR_001079	DCAR_014406
DCAR_001079	DCAR_017860
DCAR_001079	DCAR_020809
DCAR_001079	DCAR_031008
DCAR_001079	DCAR_029776
DCAR_001079	DCAR_029776
DCAR_001079	DCAR_029300
DCAR_003429	DCAR_021988
DCAR_004664	DCAR_021988
DCAR_007218	DCAR_021988
DCAR_007287	DCAR_021988
DCAR_007166	DCAR_021988
DCAR_009089	DCAR_021988
DCAR_011242	DCAR_021988
DCAR_010853	DCAR_021988
DCAR_009709	DCAR_021988
DCAR_014406	DCAR_021988
DCAR_014172	DCAR_021988
DCAR_013101	DCAR_021988
DCAR_013494	DCAR_021988
DCAR_015602	DCAR_021988
DCAR_016482	DCAR_021988
DCAR_017673	DCAR_021988
DCAR_016759	DCAR_021988
DCAR_021988	DCAR_021213
DCAR_021988	DCAR_025760
DCAR_021988	DCAR_025451
DCAR_021988	DCAR_028315
DCAR_021988	DCAR_028018
DCAR_021988	DCAR_031036
DCAR_002297	DCAR_003163
DCAR_003163	DCAR_004151
DCAR_003163	DCAR_003738
DCAR_003163	DCAR_003429
DCAR_003163	DCAR_015602
DCAR_003163	DCAR_015002
DCAR_003163	DCAR_013101
DCAR_003163	DCAR_012944
DCAR_003163	DCAR_016482
DCAR_003163	DCAR_018960
DCAR_003163	DCAR_018960
DCAR_003163	DCAR_020638
DCAR_003163	DCAR_025760
DCAR_003163	DCAR_030745
DCAR_003163	DCAR_031036
DCAR_003163	DCAR_030168
DCAR_004286	DCAR_025451
DCAR_003429	DCAR_025451
DCAR_007218	DCAR_025451
DCAR_006329	DCAR_025451
DCAR_008093	DCAR_025451
DCAR_011653	DCAR_025451
DCAR_011130	DCAR_025451
DCAR_009227	DCAR_025451
DCAR_013494	DCAR_025451
DCAR_015002	DCAR_025451
DCAR_017673	DCAR_025451
DCAR_016759	DCAR_025451
DCAR_020809	DCAR_025451
DCAR_021755	DCAR_025451
DCAR_021988	DCAR_025451
DCAR_024045	DCAR_025451
DCAR_025451	DCAR_028146
DCAR_025451	DCAR_027563
DCAR_025451	DCAR_029776
DCAR_025451	DCAR_031036
DCAR_004151	DCAR_004494
DCAR_003163	DCAR_004151
DCAR_004151	DCAR_008083
DCAR_004151	DCAR_006918
DCAR_004151	DCAR_007386
DCAR_004151	DCAR_005570
DCAR_004151	DCAR_007386
DCAR_004151	DCAR_009709
DCAR_004151	DCAR_011175
DCAR_004151	DCAR_009305
DCAR_004151	DCAR_015602
DCAR_004151	DCAR_016451
DCAR_004151	DCAR_018882
DCAR_004151	DCAR_020809
DCAR_004151	DCAR_025383
DCAR_004151	DCAR_024737
DCAR_004151	DCAR_025760
DCAR_004151	DCAR_027563
DCAR_004151	DCAR_028146
DCAR_004151	DCAR_028794
DCAR_004151	DCAR_031036
DCAR_004151	DCAR_029776
DCAR_004151	DCAR_031008
DCAR_002070	DCAR_013494
DCAR_004286	DCAR_013494
DCAR_005570	DCAR_013494
DCAR_005305	DCAR_013494
DCAR_007287	DCAR_013494
DCAR_008249	DCAR_013494
DCAR_007139	DCAR_013494
DCAR_007166	DCAR_013494
DCAR_011242	DCAR_013494
DCAR_009089	DCAR_013494
DCAR_009227	DCAR_013494
DCAR_008994	DCAR_013494
DCAR_013494	DCAR_012982
DCAR_015602	DCAR_013494
DCAR_013494	DCAR_016952
DCAR_013494	DCAR_016551
DCAR_013494	DCAR_020645
DCAR_013494	DCAR_021988
DCAR_013494	DCAR_025451
DCAR_013099	DCAR_018196
DCAR_004159	DCAR_014214
DCAR_007287	DCAR_014214
DCAR_007139	DCAR_014214
DCAR_008994	DCAR_014214
DCAR_009089	DCAR_014214
DCAR_010791	DCAR_014214
DCAR_009305	DCAR_014214
DCAR_014214	DCAR_012982
DCAR_014214	DCAR_014007
DCAR_014214	DCAR_019270
DCAR_014214	DCAR_021522
DCAR_014214	DCAR_025760
DCAR_014214	DCAR_024737
DCAR_014214	DCAR_025383
DCAR_014214	DCAR_028018
DCAR_014214	DCAR_028794
DCAR_014214	DCAR_027399
DCAR_014214	DCAR_029776
DCAR_014214	DCAR_031036
DCAR_004286	8e-61
DCAR_000843	DCAR_005305
DCAR_000843	DCAR_007218
DCAR_000843	DCAR_009089
DCAR_000843	DCAR_017600
DCAR_000843	DCAR_018960
DCAR_000843	DCAR_025760
DCAR_000843	DCAR_028146
DCAR_004151	DCAR_028146
DCAR_000843	DCAR_028146
DCAR_008093	DCAR_028146
DCAR_005659	DCAR_028146
DCAR_009227	DCAR_028146
DCAR_011130	DCAR_028146
DCAR_015602	DCAR_028146
DCAR_018562	DCAR_028146
DCAR_017673	DCAR_028146
DCAR_018960	DCAR_028146
DCAR_016459	DCAR_028146
DCAR_020937	DCAR_028146
DCAR_021213	DCAR_028146
DCAR_025451	DCAR_028146
DCAR_028146	DCAR_029776
DCAR_028146	DCAR_030168
DCAR_006918	DCAR_021695
DCAR_011130	DCAR_021695
DCAR_009089	DCAR_021695
DCAR_009227	DCAR_021695
DCAR_012982	DCAR_021695
DCAR_015602	DCAR_021695
DCAR_012944	DCAR_021695
DCAR_016482	DCAR_021695
DCAR_018882	DCAR_021695
DCAR_021695	DCAR_021547
DCAR_021695	DCAR_028794
DCAR_004494	DCAR_020645
DCAR_008994	DCAR_020645
DCAR_013494	DCAR_020645
DCAR_013101	DCAR_020645
DCAR_018960	DCAR_020645
DCAR_020645	DCAR_028712
DCAR_002297	DCAR_003163
DCAR_002297	DCAR_005659
DCAR_002297	DCAR_007386
DCAR_002297	DCAR_009709
DCAR_002297	DCAR_009538
DCAR_002297	DCAR_013728
DCAR_002297	DCAR_012971
DCAR_002297	DCAR_014406
DCAR_002297	DCAR_017600
DCAR_002297	DCAR_018882
DCAR_002297	DCAR_030770
DCAR_002297	DCAR_031036
DCAR_000774	DCAR_016147
DCAR_005659	DCAR_016147
DCAR_006004	DCAR_016147
DCAR_008083	DCAR_016147
DCAR_009227	DCAR_016147
DCAR_010745	DCAR_016147
DCAR_009305	DCAR_016147
DCAR_011130	DCAR_016147
DCAR_009538	DCAR_016147
DCAR_013728	DCAR_016147
DCAR_014172	DCAR_016147
DCAR_015602	DCAR_016147
DCAR_016147	DCAR_018194
DCAR_016147	DCAR_017860
DCAR_016147	DCAR_018562
DCAR_016147	DCAR_016551
DCAR_016147	DCAR_020809
DCAR_016147	DCAR_021522
DCAR_016147	DCAR_024045
DCAR_016147	DCAR_023650
DCAR_016147	DCAR_024737
DCAR_016147	DCAR_028587
DCAR_003210	DCAR_016551
DCAR_004159	DCAR_016551
DCAR_002070	DCAR_016551
DCAR_007139	DCAR_016551
DCAR_007287	DCAR_016551
DCAR_005570	DCAR_016551
DCAR_006918	DCAR_016551
DCAR_007166	DCAR_016551
DCAR_008249	DCAR_016551
DCAR_005305	DCAR_016551
DCAR_009305	DCAR_016551
DCAR_009089	DCAR_016551
DCAR_011130	DCAR_016551
DCAR_011286	DCAR_016551
DCAR_012548	DCAR_016551
DCAR_012971	DCAR_016551
DCAR_013494	DCAR_016551
DCAR_013728	DCAR_016551
DCAR_016147	DCAR_016551
DCAR_016551	DCAR_021522
DCAR_016551	DCAR_021213
DCAR_016551	DCAR_025383
DCAR_016551	DCAR_026049
DCAR_016551	DCAR_025760
DCAR_016551	DCAR_024045
DCAR_016551	DCAR_027421
DCAR_016551	DCAR_029776
DCAR_016551	DCAR_030168
DCAR_004151	DCAR_025383
DCAR_003210	DCAR_025383
DCAR_007166	DCAR_025383
DCAR_007218	DCAR_025383
DCAR_008612	DCAR_025383
DCAR_005570	DCAR_025383
DCAR_011286	DCAR_025383
DCAR_010791	DCAR_025383
DCAR_011083	DCAR_025383
DCAR_011130	DCAR_025383
DCAR_011242	DCAR_025383
DCAR_009089	DCAR_025383
DCAR_009305	DCAR_025383
DCAR_014851	DCAR_025383
DCAR_015602	DCAR_025383
DCAR_015075	DCAR_025383
DCAR_014214	DCAR_025383
DCAR_016551	DCAR_025383
DCAR_018194	DCAR_025383
DCAR_017600	DCAR_025383
DCAR_016482	DCAR_025383
DCAR_016451	DCAR_025383
DCAR_017965	DCAR_025383
DCAR_021570	DCAR_025383
DCAR_021522	DCAR_025383
DCAR_021213	DCAR_025383
DCAR_023650	DCAR_025383
DCAR_025383	DCAR_026049
DCAR_025383	DCAR_028018
DCAR_025383	DCAR_027563
DCAR_025383	DCAR_031036
DCAR_025383	DCAR_029776
DCAR_002297	DCAR_030770
DCAR_000747	DCAR_030770
DCAR_007386	DCAR_030770
DCAR_007218	DCAR_030770
DCAR_007166	DCAR_030770
DCAR_009089	DCAR_030770
DCAR_018194	DCAR_030770
DCAR_018481	DCAR_030770
DCAR_018960	DCAR_030770
DCAR_016759	DCAR_030770
DCAR_020809	DCAR_030770
DCAR_021522	DCAR_030770
DCAR_002070	DCAR_031008
DCAR_001079	DCAR_031008
DCAR_004286	DCAR_031008
DCAR_004151	DCAR_031008
DCAR_007139	DCAR_031008
DCAR_005305	DCAR_031008
DCAR_007218	DCAR_031008
DCAR_007166	DCAR_031008
DCAR_006918	DCAR_031008
DCAR_011130	DCAR_031008
DCAR_009227	DCAR_031008
DCAR_009089	DCAR_031008
DCAR_014851	DCAR_031008
DCAR_015002	DCAR_031008
DCAR_014406	DCAR_031008
DCAR_014707	DCAR_031008
DCAR_014172	DCAR_031008
DCAR_016451	DCAR_031008
DCAR_016482	DCAR_031008
DCAR_021570	DCAR_031008
DCAR_025829	DCAR_031008
DCAR_027421	DCAR_031008
DCAR_030443	DCAR_031008
DCAR_029776	DCAR_031008
DCAR_004664	DCAR_011130
DCAR_002070	DCAR_011130
DCAR_000774	DCAR_011130
DCAR_007139	DCAR_011130
DCAR_007386	DCAR_011130
DCAR_004993	DCAR_011130
DCAR_006004	DCAR_011130
DCAR_005570	DCAR_011130
DCAR_007166	DCAR_011130
DCAR_011130	DCAR_012548
DCAR_009305	DCAR_011130
DCAR_011130	DCAR_011286
DCAR_011130	DCAR_012015
DCAR_009089	DCAR_011130
DCAR_009227	DCAR_011130
DCAR_011130	DCAR_015002
DCAR_011130	DCAR_018481
DCAR_011130	DCAR_016451
DCAR_011130	DCAR_016551
DCAR_011130	DCAR_017860
DCAR_011130	DCAR_016147
DCAR_011130	DCAR_021695
DCAR_011130	DCAR_021522
DCAR_011130	DCAR_025383
DCAR_011130	DCAR_025451
DCAR_011130	DCAR_028146
DCAR_011130	DCAR_031008
DCAR_011130	DCAR_029776
DCAR_002297	DCAR_017600
DCAR_000843	DCAR_017600
DCAR_007218	DCAR_017600
DCAR_011286	DCAR_017600
DCAR_009089	DCAR_017600
DCAR_016759	DCAR_017600
DCAR_017600	DCAR_018562
DCAR_017600	DCAR_021522
DCAR_017600	DCAR_025383
DCAR_017600	DCAR_024737
DCAR_017600	DCAR_027563
DCAR_002297	DCAR_005659
DCAR_002875	DCAR_005659
DCAR_004159	DCAR_005659
DCAR_005659	DCAR_007287
DCAR_005659	DCAR_008249
DCAR_005305	DCAR_005659
DCAR_005659	DCAR_006918
DCAR_005659	DCAR_010853
DCAR_005659	DCAR_015075
DCAR_005659	DCAR_014406
DCAR_005659	DCAR_014707
DCAR_005659	DCAR_018194
DCAR_005659	DCAR_016147
DCAR_005659	DCAR_018481
DCAR_005659	DCAR_017673
DCAR_005659	DCAR_016759
DCAR_005659	DCAR_028146
DCAR_005659	DCAR_029776
DCAR_004159	DCAR_018481
DCAR_007287	DCAR_018481
DCAR_005659	DCAR_018481
DCAR_012548	DCAR_018481
DCAR_011130	DCAR_018481
DCAR_009305	DCAR_018481
DCAR_018481	DCAR_024249
DCAR_018481	DCAR_027316
DCAR_018481	DCAR_030745
DCAR_018481	DCAR_030770
DCAR_005305	DCAR_006004
DCAR_006004	DCAR_011286
DCAR_006004	DCAR_011130
DCAR_006004	DCAR_012548
DCAR_006004	DCAR_015602
DCAR_006004	DCAR_015002
DCAR_006004	DCAR_016147
DCAR_006004	DCAR_018882
DCAR_006004	DCAR_023650
DCAR_006004	DCAR_028018
DCAR_007386	DCAR_010532
DCAR_006918	DCAR_010532
DCAR_010532	DCAR_010745
DCAR_010532	DCAR_018960
DCAR_010532	DCAR_028587
DCAR_001079	DCAR_020809
DCAR_004151	DCAR_020809
DCAR_007139	DCAR_020809
DCAR_009305	DCAR_020809
DCAR_008994	DCAR_020809
DCAR_011175	DCAR_020809
DCAR_015002	DCAR_020809
DCAR_014406	DCAR_020809
DCAR_016147	DCAR_020809
DCAR_019270	DCAR_020809
DCAR_017673	DCAR_020809
DCAR_016459	DCAR_020809
DCAR_020809	DCAR_025451
DCAR_020809	DCAR_024045
DCAR_020809	DCAR_025760
DCAR_020809	DCAR_030770
DCAR_020809	DCAR_029776
DCAR_004159	DCAR_023650
DCAR_006004	DCAR_023650
DCAR_007218	DCAR_023650
DCAR_007386	DCAR_023650
DCAR_013728	DCAR_023650
DCAR_016147	DCAR_023650
DCAR_021213	DCAR_023650
DCAR_023650	DCAR_025383
DCAR_023650	DCAR_030745
DCAR_023650	DCAR_029776
DCAR_023650	DCAR_030168
DCAR_023650	DCAR_031036
DCAR_004159	DCAR_012971
DCAR_002070	DCAR_012971
DCAR_002297	DCAR_012971
DCAR_008093	DCAR_012971
DCAR_006918	DCAR_012971
DCAR_007386	DCAR_012971
DCAR_005570	DCAR_012971
DCAR_007166	DCAR_012971
DCAR_005305	DCAR_012971
DCAR_011175	DCAR_012971
DCAR_009089	DCAR_012971
DCAR_009227	DCAR_012971
DCAR_014007	DCAR_012971
DCAR_014707	DCAR_012971
DCAR_012971	DCAR_018960
DCAR_012971	DCAR_016551
DCAR_012971	DCAR_016482
DCAR_012971	DCAR_018882
DCAR_012971	DCAR_016459
DCAR_012971	DCAR_021213
DCAR_012971	DCAR_021570
DCAR_012971	DCAR_027399
DCAR_012971	DCAR_031036
DCAR_002524	DCAR_026973
DCAR_005570	DCAR_026973
DCAR_015002	DCAR_026973
DCAR_028018	DCAR_026973
DCAR_026973	DCAR_031036
DCAR_026973	DCAR_030443
DCAR_004151	DCAR_011175
DCAR_004494	DCAR_011175
DCAR_000747	DCAR_011175
DCAR_007218	DCAR_011175
DCAR_006329	DCAR_011175
DCAR_005305	DCAR_011175
DCAR_008249	DCAR_011175
DCAR_007139	DCAR_011175
DCAR_009089	DCAR_011175
DCAR_010853	DCAR_011175
DCAR_011175	DCAR_011242
DCAR_009538	DCAR_011175
DCAR_009227	DCAR_011175
DCAR_010791	DCAR_011175
DCAR_011175	DCAR_015602
DCAR_011175	DCAR_013101
DCAR_011175	DCAR_012971
DCAR_011175	DCAR_014406
DCAR_011175	DCAR_015002
DCAR_011175	DCAR_015075
DCAR_011175	DCAR_018562
DCAR_011175	DCAR_016482
DCAR_011175	DCAR_018960
DCAR_011175	DCAR_021570
DCAR_011175	DCAR_021213
DCAR_011175	DCAR_020809
DCAR_011175	DCAR_021580
DCAR_011175	DCAR_026049
DCAR_011175	DCAR_025760
DCAR_011175	DCAR_028587
DCAR_011175	DCAR_027316
DCAR_011175	DCAR_028794
DCAR_011175	DCAR_030443
DCAR_004151	DCAR_006918
DCAR_002524	DCAR_006918
DCAR_006918	DCAR_007166
DCAR_005659	DCAR_006918
DCAR_006918	DCAR_008824
DCAR_006918	DCAR_009305
DCAR_006918	DCAR_010532
DCAR_006918	DCAR_015602
DCAR_006918	DCAR_012971
DCAR_006918	DCAR_015002
DCAR_006918	DCAR_016482
DCAR_006918	DCAR_016551
DCAR_006918	DCAR_018960
DCAR_006918	DCAR_016759
DCAR_006918	DCAR_018882
DCAR_006918	DCAR_020937
DCAR_006918	DCAR_021522
DCAR_006918	DCAR_021695
DCAR_006918	DCAR_027421
DCAR_006918	DCAR_031036
DCAR_006918	DCAR_031008
DCAR_002524	DCAR_030443
DCAR_003429	DCAR_030443
DCAR_007139	DCAR_030443
DCAR_011653	DCAR_030443
DCAR_010853	DCAR_030443
DCAR_011175	DCAR_030443
DCAR_012944	DCAR_030443
DCAR_014406	DCAR_030443
DCAR_015602	DCAR_030443
DCAR_014851	DCAR_030443
DCAR_017965	DCAR_030443
DCAR_026973	DCAR_030443
DCAR_030443	DCAR_031008
DCAR_003717	DCAR_031036
DCAR_003163	DCAR_030168
DCAR_005570	DCAR_030168
DCAR_008994	DCAR_030168
DCAR_009227	DCAR_030168
DCAR_015602	DCAR_030168
DCAR_012944	DCAR_030168
DCAR_012944	DCAR_030168
DCAR_012982	DCAR_030168
DCAR_018194	DCAR_030168
DCAR_016551	DCAR_030168
DCAR_017673	DCAR_030168
DCAR_017965	DCAR_030168
DCAR_020937	DCAR_030168
DCAR_023650	DCAR_030168
DCAR_028146	DCAR_030168
DCAR_007166	DCAR_016952
DCAR_005305	DCAR_016952
DCAR_013494	DCAR_016952
DCAR_014851	DCAR_016952
DCAR_016952	DCAR_020638
DCAR_016952	DCAR_022404
DCAR_016952	DCAR_028315
DCAR_016952	DCAR_029300
DCAR_000774	DCAR_005570
DCAR_002070	DCAR_005570
DCAR_004151	DCAR_005570
DCAR_004494	DCAR_005570
DCAR_005570	DCAR_007166
DCAR_005570	DCAR_007386
DCAR_005305	DCAR_005570
DCAR_005570	DCAR_008612
DCAR_005570	DCAR_008093
DCAR_005570	DCAR_010745
DCAR_005570	DCAR_011242
DCAR_005570	DCAR_011130
DCAR_005570	DCAR_009089
DCAR_005570	DCAR_014406
DCAR_005570	DCAR_015602
DCAR_005570	DCAR_013494
DCAR_005570	DCAR_012971
DCAR_005570	DCAR_015075
DCAR_005570	DCAR_015002
DCAR_005570	DCAR_016551
DCAR_005570	DCAR_018194
DCAR_005570	DCAR_018882
DCAR_005570	DCAR_021522
DCAR_005570	DCAR_025383
DCAR_005570	DCAR_026049
DCAR_005570	DCAR_026973
DCAR_005570	DCAR_030168
DCAR_005570	DCAR_031036
DCAR_005570	DCAR_029300
DCAR_003210	DCAR_015806
DCAR_004151	DCAR_015602
DCAR_004664	DCAR_015602
DCAR_003163	DCAR_015602
DCAR_001264	DCAR_015602
DCAR_003210	DCAR_015602
DCAR_000774	DCAR_015602
DCAR_004454	DCAR_015602
DCAR_002070	DCAR_015602
DCAR_006004	DCAR_015602
DCAR_006918	DCAR_015602
DCAR_007386	DCAR_015602
DCAR_005570	DCAR_015602
DCAR_007166	DCAR_015602
DCAR_005305	DCAR_015602
DCAR_011286	DCAR_015602
DCAR_011175	DCAR_015602
DCAR_009089	DCAR_015602
DCAR_009305	DCAR_015602
DCAR_010853	DCAR_015602
DCAR_008824	DCAR_015602
DCAR_011653	DCAR_015602
DCAR_010791	DCAR_015602
DCAR_009227	DCAR_015602
DCAR_011242	DCAR_015602
DCAR_015602	DCAR_012944
DCAR_015602	DCAR_014707
DCAR_015602	DCAR_015002
DCAR_015602	DCAR_013494
DCAR_015602	DCAR_012982
DCAR_015602	DCAR_016759
DCAR_015602	DCAR_018960
DCAR_015602	DCAR_016482
DCAR_015602	DCAR_017673
DCAR_015602	DCAR_018882
DCAR_015602	DCAR_016147
DCAR_015602	DCAR_018194
DCAR_015602	DCAR_021522
DCAR_015602	DCAR_021695
DCAR_015602	DCAR_020937
DCAR_015602	DCAR_020638
DCAR_015602	DCAR_021213
DCAR_015602	DCAR_021547
DCAR_015602	DCAR_021988
DCAR_015602	DCAR_024045
DCAR_015602	DCAR_025383
DCAR_015602	DCAR_025829
DCAR_015602	DCAR_028146
DCAR_015602	DCAR_031036
DCAR_015602	DCAR_030168
DCAR_015602	DCAR_029776
DCAR_015602	DCAR_030443
DCAR_004664	DCAR_012548
DCAR_003429	DCAR_012548
DCAR_007139	DCAR_012548
DCAR_006004	DCAR_012548
DCAR_007218	DCAR_012548
DCAR_011130	DCAR_012548
DCAR_008824	DCAR_012548
DCAR_009089	DCAR_012548
DCAR_012548	DCAR_012944
DCAR_012548	DCAR_018481
DCAR_012548	DCAR_016551
DCAR_012548	DCAR_016451
DCAR_012548	DCAR_021522
DCAR_012548	DCAR_021547
DCAR_012548	DCAR_024249
DCAR_012548	DCAR_025760
DCAR_012548	DCAR_028018
DCAR_012548	DCAR_027421
DCAR_012548	DCAR_027316
DCAR_012548	DCAR_030745
DCAR_012548	DCAR_031036
DCAR_004664	DCAR_027316
DCAR_012548	DCAR_027316
DCAR_011175	DCAR_027316
DCAR_018481	DCAR_027316
DCAR_024249	DCAR_027316
DCAR_027316	DCAR_030745
DCAR_001079	DCAR_029300
DCAR_005570	DCAR_029300
DCAR_009227	DCAR_029300
DCAR_009305	DCAR_029300
DCAR_014851	DCAR_029300
DCAR_015002	DCAR_029300
DCAR_018960	DCAR_029300
DCAR_016952	DCAR_029300
DCAR_018562	DCAR_029300
DCAR_026049	DCAR_029300
DCAR_028794	DCAR_029300
DCAR_029300	DCAR_031036
DCAR_003429	DCAR_012944
DCAR_003163	DCAR_012944
DCAR_001079	DCAR_012944
DCAR_012548	DCAR_012944
DCAR_011242	DCAR_012944
DCAR_009305	DCAR_012944
DCAR_009227	DCAR_012944
DCAR_009089	DCAR_012944
DCAR_010853	DCAR_012944
DCAR_015602	DCAR_012944
DCAR_014172	DCAR_012944
DCAR_014406	DCAR_012944
DCAR_014007	DCAR_012944
DCAR_012944	DCAR_018973
DCAR_012944	DCAR_016482
DCAR_012944	DCAR_019270
DCAR_012944	DCAR_016759
DCAR_012944	DCAR_021522
DCAR_012944	DCAR_021695
DCAR_012944	DCAR_025760
DCAR_012944	DCAR_027421
DCAR_012944	DCAR_029776
DCAR_012944	DCAR_030745
DCAR_012944	DCAR_030443
DCAR_012944	DCAR_030168
DCAR_012944	DCAR_030168
DCAR_004664	DCAR_021755
DCAR_004286	DCAR_021755
DCAR_007218	DCAR_021755
DCAR_005305	DCAR_021755
DCAR_007166	DCAR_021755
DCAR_009305	DCAR_021755
DCAR_011286	DCAR_021755
DCAR_015075	DCAR_021755
DCAR_014531	DCAR_021755
DCAR_013728	DCAR_021755
DCAR_016482	DCAR_021755
DCAR_016759	DCAR_021755
DCAR_017673	DCAR_021755
DCAR_021755	DCAR_021580
DCAR_021755	DCAR_025451
DCAR_021755	DCAR_027421
DCAR_021755	DCAR_028794
DCAR_021755	DCAR_031177
DCAR_021755	DCAR_030745
DCAR_003163	DCAR_020638
DCAR_009089	DCAR_020638
DCAR_010853	DCAR_020638
DCAR_015602	DCAR_020638
DCAR_016952	DCAR_020638
DCAR_021522	DCAR_020638
DCAR_020638	DCAR_025829
DCAR_020638	DCAR_025760
DCAR_003429	DCAR_004454
DCAR_000747	DCAR_003429
DCAR_003163	DCAR_003429
DCAR_003429	DCAR_005305
DCAR_003429	DCAR_009227
DCAR_003429	DCAR_012015
DCAR_003429	DCAR_011653
DCAR_003429	DCAR_009538
DCAR_003429	DCAR_012548
DCAR_003429	DCAR_012944
DCAR_003429	DCAR_014007
DCAR_003429	DCAR_014172
DCAR_003429	DCAR_014406
DCAR_003429	DCAR_015057
DCAR_003429	DCAR_016482
DCAR_003429	DCAR_018194
DCAR_003429	DCAR_021988
DCAR_003429	DCAR_021213
DCAR_003429	DCAR_025451
DCAR_003429	DCAR_025829
DCAR_003429	DCAR_027421
DCAR_003429	DCAR_028794
DCAR_003429	DCAR_028018
DCAR_003429	DCAR_031036
DCAR_003429	DCAR_030443
DCAR_002070	DCAR_003210
DCAR_003210	DCAR_004494
DCAR_003210	DCAR_005622
DCAR_003210	DCAR_009089
DCAR_003210	DCAR_015602
DCAR_003210	DCAR_015806
DCAR_003210	DCAR_016551
DCAR_003210	DCAR_016759
DCAR_003210	DCAR_018882
DCAR_003210	DCAR_022404
DCAR_003210	DCAR_025760
DCAR_003210	DCAR_025383
DCAR_003210	DCAR_024045
DCAR_003210	DCAR_028794
DCAR_003210	DCAR_031036
DCAR_004159	DCAR_016459
DCAR_004494	DCAR_016459
DCAR_002087	DCAR_016459
DCAR_008093	DCAR_016459
DCAR_007386	DCAR_016459
DCAR_012015	DCAR_016459
DCAR_012982	DCAR_016459
DCAR_015075	DCAR_016459
DCAR_014531	DCAR_016459
DCAR_012971	DCAR_016459
DCAR_016459	DCAR_016759
DCAR_016459	DCAR_017673
DCAR_016459	DCAR_018960
DCAR_016459	DCAR_018882
DCAR_016459	DCAR_021580
DCAR_016459	DCAR_020809
DCAR_016459	DCAR_021570
DCAR_016459	DCAR_028146
DCAR_016459	DCAR_031036
DCAR_004454	DCAR_021580
DCAR_004664	DCAR_021580
DCAR_010853	DCAR_021580
DCAR_011175	DCAR_021580
DCAR_008824	DCAR_021580
DCAR_012982	DCAR_021580
DCAR_014531	DCAR_021580
DCAR_015057	DCAR_021580
DCAR_016459	DCAR_021580
DCAR_018562	DCAR_021580
DCAR_021755	DCAR_021580
DCAR_021580	DCAR_025760
DCAR_001264	DCAR_003738
DCAR_003163	DCAR_003738
DCAR_003738	DCAR_022404
DCAR_031543	DCAR_001079
DCAR_002942	DCAR_016451
DCAR_004151	DCAR_016451
DCAR_004454	DCAR_016451
DCAR_003066	DCAR_016451
DCAR_000774	DCAR_016451
DCAR_007166	DCAR_016451
DCAR_006643	DCAR_016451
DCAR_008083	DCAR_016451
DCAR_007371	DCAR_016451
DCAR_007431	DCAR_016451
DCAR_007248	DCAR_016451
DCAR_006871	DCAR_016451
DCAR_011130	DCAR_016451
DCAR_008994	DCAR_016451
DCAR_012010	DCAR_016451
DCAR_010898	DCAR_016451
DCAR_008824	DCAR_016451
DCAR_010853	DCAR_016451
DCAR_012548	DCAR_016451
DCAR_013004	DCAR_016451
DCAR_015649	DCAR_016451
DCAR_014305	DCAR_016451
DCAR_012925	DCAR_016451
DCAR_014532	DCAR_016451
DCAR_014406	DCAR_016451
DCAR_012982	DCAR_016451
DCAR_014627	DCAR_016451
DCAR_015569	DCAR_016451
DCAR_014377	DCAR_016451
DCAR_016451	DCAR_016744
DCAR_016451	DCAR_021740
DCAR_016451	DCAR_020505
DCAR_016451	DCAR_021792
DCAR_016451	DCAR_020784
DCAR_016451	DCAR_021547
DCAR_016451	DCAR_025665
DCAR_016451	DCAR_025383
DCAR_016451	DCAR_025726
DCAR_016451	DCAR_023520
DCAR_016451	DCAR_025055
DCAR_016451	DCAR_031036
DCAR_016451	DCAR_031008
DCAR_016451	DCAR_031019
DCAR_001079	DCAR_012365
DCAR_002875	DCAR_012365
DCAR_007386	DCAR_012365
DCAR_009227	DCAR_012365
DCAR_004664	DCAR_015075
DCAR_005659	DCAR_015075
DCAR_005570	DCAR_015075
DCAR_011286	DCAR_015075
DCAR_009089	DCAR_015075
DCAR_011175	DCAR_015075
DCAR_015075	DCAR_016459
DCAR_015075	DCAR_021755
DCAR_015075	DCAR_021547
DCAR_015075	DCAR_021570
DCAR_015075	DCAR_025383
DCAR_004494	DCAR_011286
DCAR_002087	DCAR_011286
DCAR_005305	DCAR_011286
DCAR_006004	DCAR_011286
DCAR_011130	DCAR_011286
DCAR_008824	DCAR_011286
DCAR_009227	DCAR_011286
DCAR_011286	DCAR_015602
DCAR_011286	DCAR_015075
DCAR_011286	DCAR_016551
DCAR_011286	DCAR_016759
DCAR_011286	DCAR_017600
DCAR_011286	DCAR_021755
DCAR_011286	DCAR_025383
DCAR_011286	DCAR_031177
DCAR_011286	DCAR_030745
DCAR_003429	DCAR_014172
DCAR_007218	DCAR_014172
DCAR_007166	DCAR_014172
DCAR_009305	DCAR_014172
DCAR_011083	DCAR_014172
DCAR_009227	DCAR_014172
DCAR_010745	DCAR_014172
DCAR_011653	DCAR_014172
DCAR_014172	DCAR_012944
DCAR_014172	DCAR_018882
DCAR_014172	DCAR_016147
DCAR_014172	DCAR_018960
DCAR_014172	DCAR_019270
DCAR_014172	DCAR_021988
DCAR_014172	DCAR_025760
DCAR_014172	DCAR_026049
DCAR_014172	DCAR_025829
DCAR_014172	DCAR_027421
DCAR_014172	DCAR_031036
DCAR_014172	DCAR_031008
DCAR_000747	DCAR_018562
DCAR_002087	DCAR_018562
DCAR_007139	DCAR_018562
DCAR_011175	DCAR_018562
DCAR_013728	DCAR_018562
DCAR_012982	DCAR_018562
DCAR_017600	DCAR_018562
DCAR_016147	DCAR_018562
DCAR_018562	DCAR_021580
DCAR_018562	DCAR_021213
DCAR_018562	DCAR_028146
DCAR_018562	DCAR_027399
DCAR_018562	DCAR_029300
DCAR_002297	DCAR_009709
DCAR_004151	DCAR_009709
DCAR_008994	DCAR_009709
DCAR_009709	DCAR_017673
DCAR_009709	DCAR_020937
DCAR_009709	DCAR_021213
DCAR_009709	DCAR_021988
DCAR_003210	DCAR_016759
DCAR_004494	DCAR_016759
DCAR_005305	DCAR_016759
DCAR_007386	DCAR_016759
DCAR_006918	DCAR_016759
DCAR_005659	DCAR_016759
DCAR_011286	DCAR_016759
DCAR_012015	DCAR_016759
DCAR_009305	DCAR_016759
DCAR_011653	DCAR_016759
DCAR_010791	DCAR_016759
DCAR_008824	DCAR_016759
DCAR_015602	DCAR_016759
DCAR_013728	DCAR_016759
DCAR_015002	DCAR_016759
DCAR_012944	DCAR_016759
DCAR_016759	DCAR_017673
DCAR_016459	DCAR_016759
DCAR_016759	DCAR_018882
DCAR_016759	DCAR_018960
DCAR_016759	DCAR_017600
DCAR_016759	DCAR_021755
DCAR_016759	DCAR_021988
DCAR_016759	DCAR_025760
DCAR_016759	DCAR_025451
DCAR_016759	DCAR_030770
DCAR_003429	DCAR_018194
DCAR_004664	DCAR_018194
DCAR_004454	DCAR_018194
DCAR_005659	DCAR_018194
DCAR_007386	DCAR_018194
DCAR_005570	DCAR_018194
DCAR_005305	DCAR_018194
DCAR_007218	DCAR_018194
DCAR_007139	DCAR_018194
DCAR_010791	DCAR_018194
DCAR_013101	DCAR_018194
DCAR_015602	DCAR_018194
DCAR_016147	DCAR_018194
DCAR_018194	DCAR_025383
DCAR_018194	DCAR_024045
DCAR_018194	DCAR_027563
DCAR_018194	DCAR_030168
DCAR_018194	DCAR_030770
DCAR_004494	DCAR_031177
DCAR_005305	DCAR_031177
DCAR_011286	DCAR_031177
DCAR_009227	DCAR_031177
DCAR_021755	DCAR_031177
DCAR_003429	DCAR_009538
DCAR_004286	DCAR_009538
DCAR_002297	DCAR_009538
DCAR_009538	DCAR_011175
DCAR_009538	DCAR_013728
DCAR_009538	DCAR_016147
DCAR_003429	DCAR_011653
DCAR_004494	DCAR_011653
DCAR_005305	DCAR_011653
DCAR_007139	DCAR_011653
DCAR_009305	DCAR_011653
DCAR_009227	DCAR_011653
DCAR_008824	DCAR_011653
DCAR_011653	DCAR_015602
DCAR_011653	DCAR_014172
DCAR_011653	DCAR_013101
DCAR_011653	DCAR_016759
DCAR_011653	DCAR_021522
DCAR_011653	DCAR_025451
DCAR_011653	DCAR_028018
DCAR_011653	DCAR_030443
DCAR_004494	DCAR_009089
DCAR_002070	DCAR_009089
DCAR_000774	DCAR_009089
DCAR_000843	DCAR_009089
DCAR_003210	DCAR_009089
DCAR_004664	DCAR_009089
DCAR_004454	DCAR_009089
DCAR_007139	DCAR_009089
DCAR_007218	DCAR_009089
DCAR_005570	DCAR_009089
DCAR_005622	DCAR_009089
DCAR_009089	DCAR_011175
DCAR_009089	DCAR_009305
DCAR_009089	DCAR_012548
DCAR_009089	DCAR_010745
DCAR_009089	DCAR_009227
DCAR_009089	DCAR_011130
DCAR_009089	DCAR_012015
DCAR_009089	DCAR_015602
DCAR_009089	DCAR_013494
DCAR_009089	DCAR_012944
DCAR_009089	DCAR_014214
DCAR_009089	DCAR_012971
DCAR_009089	DCAR_013101
DCAR_009089	DCAR_015075
DCAR_009089	DCAR_015002
DCAR_009089	DCAR_016551
DCAR_009089	DCAR_016482
DCAR_009089	DCAR_017600
DCAR_009089	DCAR_017860
DCAR_009089	DCAR_017965
DCAR_009089	DCAR_020638
DCAR_009089	DCAR_021522
DCAR_009089	DCAR_021988
DCAR_009089	DCAR_021695
DCAR_009089	DCAR_025760
DCAR_009089	DCAR_025383
DCAR_009089	DCAR_027563
DCAR_009089	DCAR_029776
DCAR_009089	DCAR_030770
DCAR_009089	DCAR_031008
DCAR_009089	DCAR_031036
DCAR_000747	DCAR_017965
DCAR_009305	DCAR_017965
DCAR_010791	DCAR_017965
DCAR_009089	DCAR_017965
DCAR_014707	DCAR_017965
DCAR_017965	DCAR_021213
DCAR_017965	DCAR_025383
DCAR_017965	DCAR_029776
DCAR_017965	DCAR_030443
DCAR_017965	DCAR_030168
DCAR_001079	DCAR_029776
DCAR_001079	DCAR_029776
DCAR_004151	DCAR_029776
DCAR_008612	DCAR_029776
DCAR_007139	DCAR_029776
DCAR_005305	DCAR_029776
DCAR_005659	DCAR_029776
DCAR_010853	DCAR_029776
DCAR_009227	DCAR_029776
DCAR_010791	DCAR_029776
DCAR_008824	DCAR_029776
DCAR_009089	DCAR_029776
DCAR_011130	DCAR_029776
DCAR_012944	DCAR_029776
DCAR_014214	DCAR_029776
DCAR_015602	DCAR_029776
DCAR_016551	DCAR_029776
DCAR_017965	DCAR_029776
DCAR_020809	DCAR_029776
DCAR_021213	DCAR_029776
DCAR_021522	DCAR_029776
DCAR_025451	DCAR_029776
DCAR_025760	DCAR_029776
DCAR_025383	DCAR_029776
DCAR_023650	DCAR_029776
DCAR_028146	DCAR_029776
DCAR_029776	DCAR_031008
DCAR_002070	DCAR_003210
DCAR_001079	DCAR_002070
DCAR_002070	DCAR_004286
DCAR_002070	DCAR_005570
DCAR_002070	DCAR_007166
DCAR_002070	DCAR_007166
DCAR_002070	DCAR_008093
DCAR_002070	DCAR_009089
DCAR_002070	DCAR_011242
DCAR_002070	DCAR_011130
DCAR_002070	DCAR_012971
DCAR_002070	DCAR_013494
DCAR_002070	DCAR_015002
DCAR_002070	DCAR_013728
DCAR_002070	DCAR_015602
DCAR_002070	DCAR_016482
DCAR_002070	DCAR_016551
DCAR_002070	DCAR_021522
DCAR_002070	DCAR_025760
DCAR_002070	DCAR_026049
DCAR_002070	DCAR_026049
DCAR_002070	DCAR_027563
DCAR_002070	DCAR_031008
DCAR_002524	DCAR_014707
DCAR_005659	DCAR_014707
DCAR_007386	DCAR_014707
DCAR_009305	DCAR_014707
DCAR_015602	DCAR_014707
DCAR_014707	DCAR_012971
DCAR_014707	DCAR_017965
DCAR_014707	DCAR_021522
DCAR_014707	DCAR_031008
DCAR_008093	2e-57
DCAR_004494	DCAR_008093
DCAR_002070	DCAR_008093
DCAR_007166	DCAR_008093
DCAR_005570	DCAR_008093
DCAR_008093	DCAR_012015
DCAR_008093	DCAR_012971
DCAR_008093	DCAR_016459
DCAR_008093	DCAR_021213
DCAR_008093	DCAR_025451
DCAR_008093	DCAR_028146
DCAR_008093	DCAR_028794
DCAR_006329	DCAR_011175
DCAR_006329	DCAR_014406
DCAR_006329	DCAR_014851
DCAR_006329	DCAR_020937
DCAR_006329	DCAR_025451
DCAR_004286	DCAR_010791
DCAR_001079	DCAR_010791
DCAR_004494	DCAR_010791
DCAR_005622	DCAR_010791
DCAR_007287	DCAR_010791
DCAR_008612	DCAR_010791
DCAR_007139	DCAR_010791
DCAR_007218	DCAR_010791
DCAR_010791	DCAR_011175
DCAR_009305	DCAR_010791
DCAR_009227	DCAR_010791
DCAR_010791	DCAR_015602
DCAR_010791	DCAR_014214
DCAR_010791	DCAR_014531
DCAR_010791	DCAR_018194
DCAR_010791	DCAR_016759
DCAR_010791	DCAR_017965
DCAR_010791	DCAR_018882
DCAR_010791	DCAR_025383
DCAR_010791	DCAR_024737
DCAR_010791	DCAR_025829
DCAR_010791	DCAR_026049
DCAR_010791	DCAR_028794
DCAR_010791	DCAR_028315
DCAR_010791	DCAR_028587
DCAR_010791	DCAR_029776
DCAR_004286	DCAR_007218
DCAR_004454	DCAR_007218
DCAR_000843	DCAR_007218
DCAR_002524	DCAR_007218
DCAR_004494	DCAR_007218
DCAR_005622	DCAR_007218
DCAR_005305	DCAR_007218
DCAR_007218	DCAR_007386
DCAR_007218	DCAR_010853
DCAR_007218	DCAR_011175
DCAR_007218	DCAR_011242
DCAR_007218	DCAR_012015
DCAR_007218	DCAR_009089
DCAR_007218	DCAR_010791
DCAR_007218	DCAR_012548
DCAR_007218	DCAR_009305
DCAR_007218	DCAR_008824
DCAR_007218	DCAR_014172
DCAR_007218	DCAR_013101
DCAR_007218	DCAR_016482
DCAR_007218	DCAR_019110
DCAR_007218	DCAR_017600
DCAR_007218	DCAR_018194
DCAR_007218	DCAR_021988
DCAR_007218	DCAR_022404
DCAR_007218	DCAR_021755
DCAR_007218	DCAR_021570
DCAR_007218	DCAR_021522
DCAR_007218	DCAR_025451
DCAR_007218	DCAR_025829
DCAR_007218	DCAR_023650
DCAR_007218	DCAR_025383
DCAR_007218	DCAR_025760
DCAR_007218	DCAR_031008
DCAR_007218	DCAR_030770
DCAR_007218	DCAR_030745
DCAR_000774	DCAR_004454
DCAR_000774	DCAR_005570
DCAR_000774	DCAR_009089
DCAR_000774	DCAR_012015
DCAR_000774	DCAR_011130
DCAR_000774	DCAR_015602
DCAR_000774	DCAR_016147
DCAR_000774	DCAR_016451
DCAR_000774	DCAR_030745
DCAR_005897	DCAR_007393
DCAR_007393	DCAR_012304
DCAR_007393	DCAR_015450
DCAR_007393	DCAR_018724
DCAR_007393	DCAR_022978
DCAR_007393	DCAR_023482
DCAR_007393	DCAR_028824
DCAR_003429	DCAR_025829
DCAR_007218	DCAR_025829
DCAR_007386	DCAR_025829
DCAR_008612	DCAR_025829
DCAR_010745	DCAR_025829
DCAR_010791	DCAR_025829
DCAR_014531	DCAR_025829
DCAR_015602	DCAR_025829
DCAR_015002	DCAR_025829
DCAR_014172	DCAR_025829
DCAR_016482	DCAR_025829
DCAR_020638	DCAR_025829
DCAR_025829	DCAR_031008
DCAR_012944	DCAR_018973
DCAR_003429	DCAR_012015
DCAR_004454	DCAR_012015
DCAR_000774	DCAR_012015
DCAR_007139	DCAR_012015
DCAR_007218	DCAR_012015
DCAR_008093	DCAR_012015
DCAR_007386	DCAR_012015
DCAR_011130	DCAR_012015
DCAR_009089	DCAR_012015
DCAR_012015	DCAR_016459
DCAR_012015	DCAR_016759
DCAR_012015	DCAR_018882
DCAR_012015	DCAR_021522
DCAR_012015	DCAR_028794
DCAR_002524	DCAR_026049
DCAR_002070	DCAR_026049
DCAR_002070	DCAR_026049
DCAR_004494	DCAR_026049
DCAR_005570	DCAR_026049
DCAR_011083	DCAR_026049
DCAR_011175	DCAR_026049
DCAR_010853	DCAR_026049
DCAR_010791	DCAR_026049
DCAR_014851	DCAR_026049
DCAR_014172	DCAR_026049
DCAR_016551	DCAR_026049
DCAR_021522	DCAR_026049
DCAR_025760	DCAR_026049
DCAR_025383	DCAR_026049
DCAR_026049	DCAR_029300
DCAR_026049	DCAR_030745
DCAR_007393	DCAR_015450
DCAR_011787	DCAR_015450
DCAR_015450	DCAR_014240
DCAR_015450	DCAR_013826
DCAR_015450	DCAR_018724
DCAR_015450	DCAR_021487
DCAR_015450	DCAR_028824
DCAR_007393	DCAR_018724
DCAR_005897	DCAR_018724
DCAR_011787	DCAR_018724
DCAR_015450	DCAR_018724
DCAR_018724	DCAR_021487
DCAR_018724	DCAR_028824
DCAR_003210	DCAR_025760
DCAR_004286	DCAR_025760
DCAR_002070	DCAR_025760
DCAR_003163	DCAR_025760
DCAR_004151	DCAR_025760
DCAR_000843	DCAR_025760
DCAR_007166	DCAR_025760
DCAR_007386	DCAR_025760
DCAR_008612	DCAR_025760
DCAR_007218	DCAR_025760
DCAR_009089	DCAR_025760
DCAR_009227	DCAR_025760
DCAR_012548	DCAR_025760
DCAR_011175	DCAR_025760
DCAR_010853	DCAR_025760
DCAR_014406	DCAR_025760
DCAR_014214	DCAR_025760
DCAR_014172	DCAR_025760
DCAR_012944	DCAR_025760
DCAR_012982	DCAR_025760
DCAR_018882	DCAR_025760
DCAR_016551	DCAR_025760
DCAR_016482	DCAR_025760
DCAR_016759	DCAR_025760
DCAR_021988	DCAR_025760
DCAR_020937	DCAR_025760
DCAR_021580	DCAR_025760
DCAR_020638	DCAR_025760
DCAR_020809	DCAR_025760
DCAR_024045	DCAR_025760
DCAR_025760	DCAR_026049
DCAR_025760	DCAR_028794
DCAR_025760	DCAR_027421
DCAR_025760	DCAR_028587
DCAR_025760	DCAR_029776
DCAR_025760	DCAR_030745
DCAR_005897	DCAR_007393
DCAR_005897	DCAR_011787
DCAR_005897	DCAR_018724
DCAR_008824	DCAR_019270
DCAR_009305	DCAR_019270
DCAR_014214	DCAR_019270
DCAR_012944	DCAR_019270
DCAR_014172	DCAR_019270
DCAR_019270	DCAR_020809
DCAR_005570	DCAR_008612
DCAR_008612	DCAR_010791
DCAR_008612	DCAR_018960
DCAR_008612	DCAR_025760
DCAR_008612	DCAR_025383
DCAR_008612	DCAR_025829
DCAR_008612	DCAR_028794
DCAR_008612	DCAR_028587
DCAR_008612	DCAR_029776
DCAR_007393	DCAR_028824
DCAR_015450	DCAR_028824
DCAR_018724	DCAR_028824
DCAR_017628	DCAR_028824
DCAR_028824	DCAR_027556
DCAR_005897	DCAR_011787
DCAR_011787	DCAR_015450
DCAR_011787	DCAR_014240
DCAR_011787	DCAR_018724
DCAR_011787	DCAR_027556
DCAR_002608	DCAR_023184
DCAR_017550	DCAR_023184
DCAR_002524	DCAR_017673
DCAR_007386	DCAR_017673
DCAR_007166	DCAR_017673
DCAR_007287	DCAR_017673
DCAR_005659	DCAR_017673
DCAR_009227	DCAR_017673
DCAR_008824	DCAR_017673
DCAR_011242	DCAR_017673
DCAR_009305	DCAR_017673
DCAR_009709	DCAR_017673
DCAR_015002	DCAR_017673
DCAR_013728	DCAR_017673
DCAR_015602	DCAR_017673
DCAR_014531	DCAR_017673
DCAR_016759	DCAR_017673
DCAR_016459	DCAR_017673
DCAR_017673	DCAR_020937
DCAR_017673	DCAR_021988
DCAR_017673	DCAR_020809
DCAR_017673	DCAR_021755
DCAR_017673	DCAR_024045
DCAR_017673	DCAR_025451
DCAR_017673	DCAR_028315
DCAR_017673	DCAR_027421
DCAR_017673	DCAR_028146
DCAR_017673	DCAR_031036
DCAR_017673	DCAR_030168
DCAR_002524	DCAR_007218
DCAR_002524	DCAR_006918
DCAR_002524	DCAR_014707
DCAR_002524	DCAR_017673
DCAR_002524	DCAR_022404
DCAR_002524	DCAR_026049
DCAR_002524	DCAR_026973
DCAR_002524	DCAR_030443
DCAR_001264	DCAR_003738
DCAR_001264	DCAR_015602
DCAR_000747	DCAR_028587
DCAR_005305	DCAR_028587
DCAR_008612	DCAR_028587
DCAR_011175	DCAR_028587
DCAR_010532	DCAR_028587
DCAR_010791	DCAR_028587
DCAR_013728	DCAR_028587
DCAR_016147	DCAR_028587
DCAR_024737	DCAR_028587
DCAR_025760	DCAR_028587
DCAR_028794	DCAR_028587
DCAR_002608	DCAR_020170
DCAR_002608	DCAR_023184
DCAR_002608	DCAR_021487
DCAR_002608	DCAR_023482
DCAR_002608	DCAR_026879
DCAR_002070	DCAR_027563
DCAR_004151	DCAR_027563
DCAR_004664	DCAR_027563
DCAR_005622	DCAR_027563
DCAR_011771	DCAR_027563
DCAR_009089	DCAR_027563
DCAR_008824	DCAR_027563
DCAR_012982	DCAR_027563
DCAR_018194	DCAR_027563
DCAR_017600	DCAR_027563
DCAR_016482	DCAR_027563
DCAR_018960	DCAR_027563
DCAR_022404	DCAR_027563
DCAR_024737	DCAR_027563
DCAR_025451	DCAR_027563
DCAR_025383	DCAR_027563
DCAR_028712	DCAR_027563
DCAR_003429	DCAR_014007
DCAR_008824	DCAR_014007
DCAR_011083	DCAR_014007
DCAR_011242	DCAR_014007
DCAR_008994	DCAR_014007
DCAR_014007	DCAR_012971
DCAR_014214	DCAR_014007
DCAR_015057	DCAR_014007
DCAR_014007	DCAR_012944
DCAR_014007	DCAR_016482
DCAR_014007	DCAR_028018
DCAR_004286	DCAR_024045
DCAR_003210	DCAR_024045
DCAR_005305	DCAR_024045
DCAR_007139	DCAR_024045
DCAR_010853	DCAR_024045
DCAR_010745	DCAR_024045
DCAR_009305	DCAR_024045
DCAR_011771	DCAR_024045
DCAR_015602	DCAR_024045
DCAR_014406	DCAR_024045
DCAR_017673	DCAR_024045
DCAR_016147	DCAR_024045
DCAR_016551	DCAR_024045
DCAR_018194	DCAR_024045
DCAR_018960	DCAR_024045
DCAR_020809	DCAR_024045
DCAR_021522	DCAR_024045
DCAR_022404	DCAR_024045
DCAR_024045	DCAR_025760
DCAR_024045	DCAR_025451
DCAR_024045	DCAR_028796
DCAR_024045	DCAR_028712
DCAR_003429	DCAR_028794
DCAR_003210	DCAR_028794
DCAR_004151	DCAR_028794
DCAR_008612	DCAR_028794
DCAR_008093	DCAR_028794
DCAR_007386	DCAR_028794
DCAR_008824	DCAR_028794
DCAR_012015	DCAR_028794
DCAR_010791	DCAR_028794
DCAR_011175	DCAR_028794
DCAR_014214	DCAR_028794
DCAR_021522	DCAR_028794
DCAR_021755	DCAR_028794
DCAR_021695	DCAR_028794
DCAR_025760	DCAR_028794
DCAR_028794	DCAR_028587
DCAR_028794	DCAR_031036
DCAR_028794	DCAR_029300
DCAR_002608	DCAR_026879
DCAR_023482	DCAR_026879
DCAR_002608	DCAR_023482
DCAR_007393	DCAR_023482
DCAR_020170	DCAR_023482
DCAR_023482	DCAR_026879
DCAR_004664	DCAR_008824
DCAR_006918	DCAR_008824
DCAR_004993	DCAR_008824
DCAR_007139	DCAR_008824
DCAR_007218	DCAR_008824
DCAR_008824	DCAR_011286
DCAR_008824	DCAR_012548
DCAR_008824	DCAR_010853
DCAR_008824	DCAR_008994
DCAR_008824	DCAR_011653
DCAR_008824	DCAR_014007
DCAR_008824	DCAR_015602
DCAR_008824	DCAR_014406
DCAR_008824	DCAR_012982
DCAR_008824	DCAR_019270
DCAR_008824	DCAR_016482
DCAR_008824	DCAR_017673
DCAR_008824	DCAR_019472
DCAR_008824	DCAR_016451
DCAR_008824	DCAR_018882
DCAR_008824	DCAR_018960
DCAR_008824	DCAR_016759
DCAR_008824	DCAR_021213
DCAR_008824	DCAR_021580
DCAR_008824	DCAR_028794
DCAR_008824	DCAR_027563
DCAR_008824	DCAR_029776
DCAR_004151	DCAR_004494
DCAR_000747	DCAR_004494
DCAR_003210	DCAR_004494
DCAR_002087	DCAR_004494
DCAR_004494	DCAR_008093
DCAR_004494	DCAR_007218
DCAR_004494	DCAR_005570
DCAR_004494	DCAR_009089
DCAR_004494	DCAR_011286
DCAR_004494	DCAR_010853
DCAR_004494	DCAR_010791
DCAR_004494	DCAR_011653
DCAR_004494	DCAR_011175
DCAR_004494	DCAR_014406
DCAR_004494	DCAR_016459
DCAR_004494	DCAR_016759
DCAR_004494	DCAR_021522
DCAR_004494	DCAR_022404
DCAR_004494	DCAR_020645
DCAR_004494	DCAR_026049
DCAR_004494	DCAR_028712
DCAR_004494	DCAR_031177
DCAR_002875	DCAR_014406
DCAR_004454	DCAR_014406
DCAR_004494	DCAR_014406
DCAR_003429	DCAR_014406
DCAR_001079	DCAR_014406
DCAR_002297	DCAR_014406
DCAR_007386	DCAR_014406
DCAR_005570	DCAR_014406
DCAR_005659	DCAR_014406
DCAR_006329	DCAR_014406
DCAR_009305	DCAR_014406
DCAR_008824	DCAR_014406
DCAR_011175	DCAR_014406
DCAR_014406	DCAR_012944
DCAR_014851	DCAR_014406
DCAR_015002	DCAR_014406
DCAR_014406	DCAR_018960
DCAR_014406	DCAR_019472
DCAR_014406	DCAR_016482
DCAR_014406	DCAR_016451
DCAR_014406	DCAR_021988
DCAR_014406	DCAR_020809
DCAR_014406	DCAR_025760
DCAR_014406	DCAR_024045
DCAR_014406	DCAR_031008
DCAR_014406	DCAR_030443
DCAR_014406	DCAR_030745
DCAR_012548	DCAR_024249
DCAR_010853	DCAR_024249
DCAR_018481	DCAR_024249
DCAR_024249	DCAR_028315
DCAR_024249	DCAR_027316
DCAR_024249	DCAR_027399
DCAR_024249	DCAR_030745
DCAR_003429	DCAR_027421
DCAR_005305	DCAR_027421
DCAR_007166	DCAR_027421
DCAR_006918	DCAR_027421
DCAR_012548	DCAR_027421
DCAR_011242	DCAR_027421
DCAR_012944	DCAR_027421
DCAR_014172	DCAR_027421
DCAR_013728	DCAR_027421
DCAR_017673	DCAR_027421
DCAR_016551	DCAR_027421
DCAR_021755	DCAR_027421
DCAR_021570	DCAR_027421
DCAR_020937	DCAR_027421
DCAR_025760	DCAR_027421
DCAR_027421	DCAR_031008
DCAR_004151	DCAR_008083
DCAR_004159	DCAR_008083
DCAR_002087	DCAR_008083
DCAR_008083	DCAR_010775
DCAR_008083	DCAR_016451
DCAR_008083	DCAR_016147
DCAR_008083	DCAR_027883
DCAR_008249	6e-131
DCAR_005659	DCAR_008249
DCAR_007386	DCAR_008249
DCAR_008249	DCAR_011175
DCAR_008249	DCAR_013494
DCAR_008249	DCAR_016551
DCAR_008249	DCAR_018960
DCAR_004286	DCAR_009305
DCAR_004151	DCAR_009305
DCAR_007386	DCAR_009305
DCAR_007287	DCAR_009305
DCAR_005305	DCAR_009305
DCAR_006918	DCAR_009305
DCAR_007218	DCAR_009305
DCAR_009305	DCAR_011130
DCAR_009305	DCAR_011653
DCAR_009089	DCAR_009305
DCAR_009227	DCAR_009305
DCAR_009305	DCAR_010791
DCAR_009305	DCAR_012982
DCAR_009305	DCAR_015602
DCAR_009305	DCAR_012944
DCAR_009305	DCAR_014406
DCAR_009305	DCAR_014707
DCAR_009305	DCAR_014172
DCAR_009305	DCAR_015002
DCAR_009305	DCAR_014214
DCAR_009305	DCAR_017965
DCAR_009305	DCAR_016551
DCAR_009305	DCAR_018882
DCAR_009305	DCAR_016759
DCAR_009305	DCAR_018481
DCAR_009305	DCAR_016147
DCAR_009305	DCAR_019110
DCAR_009305	DCAR_017673
DCAR_009305	DCAR_019270
DCAR_009305	DCAR_020809
DCAR_009305	DCAR_021755
DCAR_009305	DCAR_024045
DCAR_009305	DCAR_025383
DCAR_009305	DCAR_029300
DCAR_010751	DCAR_011019
DCAR_002875	DCAR_005659
DCAR_002875	DCAR_007139
DCAR_002875	DCAR_012365
DCAR_002875	DCAR_014406
DCAR_002297	DCAR_013728
DCAR_002070	DCAR_013728
DCAR_007386	DCAR_013728
DCAR_009538	DCAR_013728
DCAR_014531	DCAR_013728
DCAR_013728	DCAR_017673
DCAR_013728	DCAR_016147
DCAR_013728	DCAR_016759
DCAR_013728	DCAR_018562
DCAR_013728	DCAR_016551
DCAR_013728	DCAR_021755
DCAR_013728	DCAR_023650
DCAR_013728	DCAR_027421
DCAR_013728	DCAR_028587
DCAR_002070	DCAR_004286
DCAR_004286	8e-61
DCAR_004286	DCAR_004664
DCAR_008249	6e-131
DCAR_004286	DCAR_007218
DCAR_004286	DCAR_010791
DCAR_004286	DCAR_009227
DCAR_004286	DCAR_009305
DCAR_004286	DCAR_010853
DCAR_004286	DCAR_009538
DCAR_004286	DCAR_015002
DCAR_004286	DCAR_015057
DCAR_004286	DCAR_013494
DCAR_004286	DCAR_020937
DCAR_004286	DCAR_021755
DCAR_004286	DCAR_024045
DCAR_004286	DCAR_025451
DCAR_004286	DCAR_025760
DCAR_004286	DCAR_031008
DCAR_007218	DCAR_021570
DCAR_011083	DCAR_021570
DCAR_011175	DCAR_021570
DCAR_012971	DCAR_021570
DCAR_015075	DCAR_021570
DCAR_016482	DCAR_021570
DCAR_016459	DCAR_021570
DCAR_021570	DCAR_025383
DCAR_021570	DCAR_027421
DCAR_021570	DCAR_031008
DCAR_004159	DCAR_021213
DCAR_003429	DCAR_021213
DCAR_008093	DCAR_021213
DCAR_005305	DCAR_021213
DCAR_011175	DCAR_021213
DCAR_008824	DCAR_021213
DCAR_009709	DCAR_021213
DCAR_012971	DCAR_021213
DCAR_015602	DCAR_021213
DCAR_016551	DCAR_021213
DCAR_017965	DCAR_021213
DCAR_018562	DCAR_021213
DCAR_021213	DCAR_020937
DCAR_021522	DCAR_021213
DCAR_021988	DCAR_021213
DCAR_021213	DCAR_023650
DCAR_021213	DCAR_025383
DCAR_021213	DCAR_028146
DCAR_021213	DCAR_031036
DCAR_021213	DCAR_030745
DCAR_021213	DCAR_029776
DCAR_003210	DCAR_022404
DCAR_003738	DCAR_022404
DCAR_002524	DCAR_022404
DCAR_004494	DCAR_022404
DCAR_007218	DCAR_022404
DCAR_010745	DCAR_022404
DCAR_016952	DCAR_022404
DCAR_022404	DCAR_021522
DCAR_022404	DCAR_024045
DCAR_022404	DCAR_024737
DCAR_022404	DCAR_028712
DCAR_022404	DCAR_027563
DCAR_022404	DCAR_031036
DCAR_022404	DCAR_030745
DCAR_004494	DCAR_021522
DCAR_004664	DCAR_021522
DCAR_002070	DCAR_021522
DCAR_007166	DCAR_021522
DCAR_006918	DCAR_021522
DCAR_005570	DCAR_021522
DCAR_007139	DCAR_021522
DCAR_007287	DCAR_021522
DCAR_007218	DCAR_021522
DCAR_009089	DCAR_021522
DCAR_010853	DCAR_021522
DCAR_012548	DCAR_021522
DCAR_011130	DCAR_021522
DCAR_012015	DCAR_021522
DCAR_011653	DCAR_021522
DCAR_014214	DCAR_021522
DCAR_015602	DCAR_021522
DCAR_012944	DCAR_021522
DCAR_014707	DCAR_021522
DCAR_015002	DCAR_021522
DCAR_016551	DCAR_021522
DCAR_016147	DCAR_021522
DCAR_017600	DCAR_021522
DCAR_018960	DCAR_021522
DCAR_021522	DCAR_020638
DCAR_021522	DCAR_021213
DCAR_022404	DCAR_021522
DCAR_021522	DCAR_026049
DCAR_021522	DCAR_025383
DCAR_021522	DCAR_024045
DCAR_021522	DCAR_028794
DCAR_021522	DCAR_031036
DCAR_021522	DCAR_030770
DCAR_021522	DCAR_029776
